# Supplementary material for: Prediction of risk and clinical outcome of cuproptosis in lung squamous carcinoma
Source: BMC Pulm Med. 2023 Jun 12;23:205. doi: 10.1186/s12890-023-02490-9 (PMC10258956; doi:10.1186/s12890-023-02490-9)
Supplement: Supplementary file 1 — Additional file 1: Table S1. The list of cuproptosis-related genes. Table S2. The correlation between cuproptosis-related genes and OS in LUSC patients. Table S3. The list of 1233 DEGs. Table S4. Risk Score of train group. Table S5. Risk Score of test group. Table S6. Genes identified by Cox regression. Table S7. The relationship between the CRG score and the number of immune cells. [file 12890_2023_2490_MOESM1_ESM.xls]

## Sheet: S1
Table S1: The list of cuproptosis-related genes
Gene	Type
NFE2L2	Cuproptosis
NLRP3	Cuproptosis
ATP7B	Cuproptosis
ATP7A	Cuproptosis
SLC31A1	Cuproptosis
FDX1	Cuproptosis
LIAS	Cuproptosis
LIPT1	Cuproptosis
LIPT2	Cuproptosis
DLD	Cuproptosis
DLAT	Cuproptosis
PDHA1	Cuproptosis
PDHB	Cuproptosis
MTF1	Cuproptosis
GLS	Cuproptosis
CDKN2A	Cuproptosis
DBT	Cuproptosis
GCSH	Cuproptosis
DLST	Cuproptosis

## Sheet: S2
Table S2: The correlation between cuproptosis-related genes and OS in LUSC patients
id	HR	HR.95L	HR.95H	pvalue	km
NFE2L2	0.887956	0.783574	1.00624	0.0625459	0.0168027
NLRP3	1.21724	1.02624	1.44379	0.0239854	0.00406004
ATP7B	1.07795	0.902442	1.28759	0.407757	0.0103214
ATP7A	0.806994	0.659444	0.98756	0.0373904	0.0164917
SLC31A1	0.964266	0.794062	1.17095	0.713444	0.0759845
FDX1	1.0386	0.813307	1.32631	0.761433	0.13999
LIAS	1.06022	0.803856	1.39835	0.678838	0.073897
LIPT1	0.737216	0.578139	0.940063	0.0139573	0.00111414
DLD	0.905827	0.738954	1.11038	0.341058	0.0251207
DLAT	1.10059	0.893304	1.35597	0.368004	0.0313751
PDHA1	0.865578	0.696457	1.07577	0.193086	0.011277
PDHB	1.11988	0.814868	1.53905	0.485226	0.164115
MTF1	1.04209	0.856496	1.26791	0.680331	0.147456
GLS	1.14894	0.969757	1.36123	0.1085	0.0180364
CDKN2A	0.997649	0.942504	1.05602	0.935349	0.0757595
DBT	0.891357	0.694181	1.14454	0.36726	0.0952261
DLST	1.10362	0.862894	1.4115	0.432244	0.0424873

## Sheet: S3
Table S3: The list of 1233 DEGs
NLRP3
CSF1R
FLI1
LILRB2
SLCO2B1
TNFRSF1B
DOCK2
C3AR1
LAIR1
LCP2
ZEB2
SLA
TBXAS1
CD163
THEMIS2
CD86
GPR183
LILRB3
CD14
FCN1
DOCK8
LILRB1
MYO1F
CYBB
NCKAP1L
SAMSN1
MNDA
ITGB2
C5AR1
FPR1
FCGR2A
LAPTM5
CCR2
CSF2RB
RNASE6
CCR1
SH2B3
SLC7A7
STARD8
PILRA
MPEG1
C1orf162
LAT2
ITGAM
TM6SF1
SELPLG
RCSD1
SRGN
CMKLR1
PTAFR
MRC1
TLR7
NCF4
IL10RA
CD84
FPR3
CD33
MILR1
CD93
NLRC4
AIF1
TLR8
LILRA6
SIRPB2
CD80
ALOX5AP
GPRIN3
RGS18
CR1
CYTH4
PIK3R5
RNASE2
GPR65
DOCK10
GIMAP6
APBB1IP
CD53
SLAMF8
FCGR2B
CD4
TRPV2
ETS1
SIGLEC9
CD28
SNX20
SIGLEC7
WDFY4
MEF2C
LRRC25
GIMAP4
PTPRC
GIMAP1
TAGAP
GPR84
HAVCR2
CD74
PLEKHO2
GIMAP8
TNFSF8
FCER1G
LPXN
EVI2B
IRF8
CASS4
MS4A6A
VSIG4
MS4A4A
HLA-DPA1
STK10
DOK2
STAB1
SIGLEC10
BTK
WIPF1
TNFAIP8L2
CD300C
EVI2A
GMFG
OLR1
TYROBP
LST1
PTPN22
CYTIP
CD300LF
TGM2
GPR132
PLXNC1
CCDC69
FERMT3
GNG2
MS4A7
WAS
PECAM1
SCARF1
ARHGDIB
KCTD12
FGL2
ALOX5
SASH3
BIN2
C1QC
OSCAR
INPP5D
RASGRP3
HLA-DPB1
FPR2
IL16
GPR34
KMO
CCR5
CCRL2
HLA-DMA
DOK3
CD300A
GAB3
ACVRL1
FGR
P2RY13
ARHGEF6
LHFPL2
GPSM3
ENG
HLA-DMB
LILRB4
MYO1G
HLA-DOA
PRKCB
RFTN1
PLEK
NFAM1
S1PR1
LY86
C1QA
TNFSF13B
CD37
SIGLEC1
C16orf54
ARHGAP9
CORO1A
FOLR2
ENTPD1
HLA-DRA
RAB8B
PREX1
IL7R
RASSF2
ICAM1
PIK3CG
MMP19
IL21R
FMNL1
ITK
LILRA5
CTSS
TSPAN4
IL2RA
FCGR2C
IKZF1
ITGAX
SAMHD1
PTGER2
FGD2
FLVCR2
TFEC
TNS3
IL12RB1
ARHGAP18
GVINP1
ICOS
GNGT2
PPP1R16B
C1QB
CD209
TLR4
MSR1
ANXA6
TGFBR2
CIITA
LCP1
CLEC10A
NCF1
GYPC
RASSF4
PLCL2
CELF2
ABI3
ITGAL
AQP9
IFFO1
PARVG
CD69
NFATC2
ADAP2
F13A1
RHOH
GIMAP7
DPEP2
TMEM176B
HK3
IGSF6
CST7
ARHGAP31
CLEC5A
HCST
LILRB5
IQGAP2
CLEC4E
FMNL3
MFNG
CHST11
RGS1
GAPT
ICAM3
SPI1
SERPING1
CXorf21
TREM2
SYNE1
AKNA
CD180
ITGB7
ANTXR2
FGD5
CCL23
BCL2A1
ARHGAP30
EBI3
ENPP2
APOBR
HSD11B1
SLC15A3
NCF2
DYSF
IL2RB
CEACAM21
MYCT1
ABI3BP
PIK3R6
PLA2G7
A2M
P2RX7
GIMAP2
P2RY10
CSRNP1
TLR2
TMEM106A
DLC1
THBS1
CCL4
NEXN
ADORA3
SMAP2
ARL6IP5
LYVE1
SH2D3C
NAPSB
LDB2
RHOJ
IL4I1
KLF2
VGLL3
ICAM2
ARHGAP25
LAP3
SLAMF1
VIM
COTL1
LINC01094
TRAF3IP3
DRAM1
COLEC12
RAC2
TIE1
GPR171
ADAM8
PCED1B-AS1
CTSZ
DOCK11
ANKRD44
AOC3
C2
CXCR4
G0S2
CCL2
AXL
CSF1
VASH1
MARCO
UBASH3A
CYP1B1
TMEM176A
CNRIP1
IL6ST
DNAJC5B
MITF
EMP3
JAK3
ADAM19
STAT4
BIRC3
EPSTI1
CDH5
ROR1
CD48
PYHIN1
SLAMF6
PRAM1
RAB20
TRAT1
FBP1
CXCR6
GLIPR2
CTLA4
ITGA4
OLFML1
KCNMB1
CSF3R
GLRX
STAT5A
C1orf54
CCR4
STARD13
CD72
PAG1
CD52
NLRC3
SCIMP
C3
LYZ
DAB2
LSP1
APOL3
FAM20A
DOCK4
CTSO
HLA-DRB6
IL2RG
ITPR2
GZMK
CCR7
KCNA3
MPP1
SOD3
GLIPR1
NR4A3
LRRC32
TRAC
VCAM1
SLC39A8
TEK
TNFRSF9
TMEM119
GAS7
CX3CR1
CEACAM4
DUSP1
BTN3A3
HLA-E
RIN3
LTB
RASAL3
PIK3AP1
CD2
TRIM22
DPYD
TRBC1
CCR8
PMP22
SLCO2A1
CYSLTR1
JAM2
ITGA1
GADD45B
SH3KBP1
ACSL5
GFPT2
MICAL2
PTPRE
ZCCHC24
CHI3L2
PLAUR
IL18BP
TNFAIP3
SFMBT2
SLC11A1
CD6
OSM
S1PR4
CD247
SAMD9L
KLHL6
PTGS1
MMRN1
CRTAM
IL32
CRISPLD2
HNMT
RNASE1
SELL
SERPINB9
OLFML2B
SPOCK2
FILIP1L
SLC43A2
FBLN5
CD3E
VEGFC
SELP
SH2D1A
FN1
PTPRB
IRAK3
CXCR3
DENND3
C11orf96
CTSL
HLA-DQB1
FGF7
LCK
CXCL16
CD5
MMRN2
ROBO4
PCDH12
VAV1
BICC1
STK17B
CISH
KLRB1
RASGRP2
SH3TC1
NNMT
TIMP1
TRAF1
SIRPA
SLC2A6
CCL5
CCL21
SLA2
S100B
TREM1
DPYSL2
CD3D
VNN2
SNAI1
EMILIN2
MAN1A1
ITGA8
CALHM2
GJA4
ST3GAL5
CPM
LIPA
CD3G
AOX1
BATF
PODN
PPP1R18
MEOX2
HLA-DQA1
PLN
PTPN7
CCDC58
CCL13
FMOD
MGAT4A
LY96
TNFSF13
CCL18
SIRPG
MYADM
GJA5
SERPINA1
CD96
ARRB1
ACTA2
PLD4
IGFBP7
TLR1
TMEM150B
NRP1
ACE
TSC22D3
PDE4B
CD27
POU2F2
SLC41A2
POLR2H
VWF
CLEC14A
RTN1
HVCN1
CPED1
TBC1D10C
MEDAG
PTGIS
PIK3CD
RAB31
RCAN2
CLMP
LMOD1
ITGBL1
LTBP2
MMP9
EMB
IFITM2
TAGLN
EMILIN1
HLA-B
TIGIT
TIMP2
PDK4
FCGR1A
CXCL12
RASL12
ACP5
VAMP5
GATA6
HLA-F
APOE
ANPEP
C7
MRGPRF
FAP
ZBP1
ACKR1
ECM2
FBN1
ITGA9
ZFP36L2
CCDC80
SLAMF7
SIT1
FAS
ESAM
BTBD19
GGT5
PNMA2
NRROS
PSTPIP1
PLCB2
CLIC2
SPN
SPON1
C1R
DDR2
APLNR
BTN3A1
ADAMDEC1
GBP4
PDLIM3
FAM162A
PRDM1
MOXD1
MGP
ZNF331
SMAD7
SYNPO
FAM107B
TIMP3
CLEC1A
ST8SIA4
LAX1
PTPRM
ITM2A
TMEM204
VASN
LAMA2
LGALS2
IL15RA
PRF1
DPP4
KLF6
SLC46A3
PLXND1
GNG11
NID2
CCL19
COL8A1
ADAMTS16
LAMA4
VDR
SLC16A4
SMIM3
GEM
MFAP4
PTGDS
GPC6
PODXL
SELE
C1S
HLA-DQB2
SPARC
B2M
APOL6
F5
RAMP3
RPS6KA2
PDCD1LG2
ADAMTSL4
RSPO3
RAI2
HEPH
SOD2
CYBA
PDGFRB
ZAP70
TLR10
RGCC
CXCL2
SLC43A3
PLXDC2
RARRES2
TMEM200A
IRF4
SH3BGRL
CYP27A1
KCNJ5
THY1
PALD1
MICAL1
PCED1B
TNFSF4
TNFRSF4
COL6A3
SCN7A
COL14A1
SYTL3
HLA-C
FAM107A
ALDH3B1
EMCN
CHRDL2
COL6A6
MRAS
STX11
CD8A
FCGR3B
ZNF521
EDNRB
UBE2T
KDR
CNN1
RASGRF1
TNS1
CILP
CDH11
PLA1A
SLIT3
LPL
MCEMP1
CD1E
HEG1
COL4A1
SIAH2
IL1R1
CLIC5
ITGB2-AS1
ADH1B
COL15A1
THBS2
MSRB3
BGN
CALD1
FERMT2
BHLHE41
C1QTNF1
PRELP
NKG7
CLEC7A
SGMS2
KLF9
INMT
MMP2
TOR4A
AKAP12
INHBA
SLFN11
PSMB10
LGALS1
RASA3
CD248
CXCL11
TXNIP
GBP1
NUF2
PDGFRA
CD1C
GBP5
HMCN1
OLFML3
IRF1
MT1M
CITED2
CCL7
GZMB
CPQ
TCIRG1
CD22
COL3A1
CFH
AQP1
SEMA7A
BIRC5
GBP2
MAMDC2
FHL1
HAPLN3
BDH1
DACT1
HSH2D
DUSP5
IL4R
LRRK2
CHI3L1
CPVL
SUSD3
DCHS1
ANGPTL2
TGFB3
HLA-A
CXCL10
SUSD2
IKZF3
RFC4
PFN2
CSF2
P2RY6
ATP2A3
GBP3
COL5A1
FCRLA
RGS16
FCN3
GZMH
DPT
ACTL6A
ITIH5
SNHG19
NDNF
CD7
EGR3
WNT2
PIR
GPX3
MT2A
COL4A2
GREM1
HLA-G
COL4A4
DCN
ZBTB16
COL6A2
POSTN
CTSK
CTSH
TNFAIP6
FSTL3
ABLIM3
SNX10
IFIT2
SERPINE1
SLC2A3
RAB40B
LGI2
IL1B
CPA3
GPR68
RHOBTB2
PAPSS2
CCL8
SLC9A3R1
SFRP4
CHRDL1
TNF
SDS
GLIS2
HS3ST2
FNDC1
COL5A2
LAG3
SLC16A2
PDZRN3
PIM2
EPCAM
GLT8D2
APOC1
SOX2
COL1A2
CADPS2
HRH2
AEBP1
MXRA8
CXCL5
TSPAN2
CCL22
MICB
TFPI2
ARTN
FKBP5
CD79B
BATF2
IFIT3
COA6
ENC1
VCAN
DKK2
ADAMTS12
OGN
PBK
FCRL5
RETN
ISLR
SSC5D
ST6GAL1
ADAM28
MMP28
EPB41L3
PTGER4
ADRA2A
RRAD
ANKRD1
COL8A2
EPAS1
SULF1
GXYLT2
EDNRA
MS4A1
CD38
FBLN2
GAS6
FXYD5
DUSP4
TRBV27
GZMA
SFRP2
ISM1
VMO1
HBB
COMP
RARRES1
GAS1
PRKCQ
CD40
SPIB
ACTG2
EFEMP2
SLC1A3
CREB3L1
TYMP
CLDN5
SLC6A8
MAGEF1
KCNN4
PCOLCE
NT5E
CXCL3
COL1A1
IGHM
CD19
GKN2
MRC2
CLDN18
IGLV1-44
PSAT1
DERL3
FSTL1
SYNPO2
SAPCD2
TNFRSF17
CXXC5
PSMB9
CXCL9
CAV1
CD79A
SLC22A3
ABCC5
CPXM1
ADAMTS2
FCER1A
HCK
MZB1
STEAP4
IGLV6-57
GPX2
MT1E
EVA1A
MYL9
FOSB
FIBIN
DAPK1
CXCL13
CIART
FAM83D
PDGFRL
LYPD6B
LXN
TGFBI
LSAMP
CACNA1B
COL6A1
SMPDL3B
RSAD2
IGLL5
PLA2G2D
EFS
TNIP3
DLX6
ALDH1A3
PRRX1
C4BPA
CFD
SLC52A1
PTX3
MRAP2
COL16A1
IFI44L
PLA2G2A
DMRT2
CTHRC1
CMPK2
RND1
CRIP2
LUM
SUCNR1
FAXC
IGLJ3
PLEKHF1
DLX5
EFEMP1
C15orf48
SLC34A2
KLF5
CBX2
SFTA1P
CST6
DDX60
VSTM2L
SFTPD
ZNF385B
FRZB
NRGN
ALDOC
RAPGEFL1
HMOX1
CEMIP
USH1G
IGKC
VNN1
ABCA3
NTN4
GSTA4
PADI2
CHIT1
SERPINF1
TPD52L1
DES
B4GALNT4
IL6
PARM1
ROS1
NAPSA
BST2
AQP4
TPSAB1
TUFT1
IGSF11
SLC35G1
HAS2
SORCS2
ITGA11
EGR2
ORM1
IGSF9
CD1A
EIF4EBP1
LOXL2
SLC4A11
OAS2
LINC01133
CAMK2N1
SLC7A2
CD200
LRRC15
CLIC3
NTS
GRHL3
CTSE
HSPB8
HAP1
MXRA5
ARL4D
DUSP6
HCLS1
AIM2
PITX1
TMEM100
CRTAC1
PGC
PLA2G1B
DMRT3
RCOR2
CH25H
VANGL2
GCLC
PLAU
ADTRP
ALOX15B
CYP4B1
KRTCAP3
IFI44
EPHA7
BMP2
EPHB3
OASL
SFTA2
MMP12
DMBT1
LIF
IGHG1
ADH7
HOPX
TNFRSF11B
HEY1
HPDL
COL10A1
PMEPA1
WASF1
RGMA
PKDCC
SELENBP1
AOAH
NXPH4
MMP7
OMD
PNCK
CLU
SFTPC
ASPN
CHODL
ELN
AREG
TFRC
FOLR1
GNLY
QPCT
FHL2
ZBTB7C
ZIC2
C16orf89
CEL
BMP7
LTF
SUSD4
P2RY1
KLHL13
WDR72
KLHDC7B
CSF3
PODXL2
FGG
FBXO27
PIGR
LMO3
EREG
AGER
SLC2A1
SESN3
IGFBP2
SLC16A9
PEBP4
IL33
GATA3
BEX2
PDPN
ERAP2
IFIT1
GBP6
FCGBP
OSGIN1
NKX2-1
KRT7
COLCA2
TMPRSS2
NKAIN2
CYP4F3
TPSB2
GDA
COLGALT2
NTRK2
PKP1
KLRG2
ZNF750
FLRT3
LAMP3
COL12A1
HS6ST2
GSTM3
UGT8
SFTPB
SLC22A31
IGHD
TMPRSS4
ME1
IDO1
AKR1C1
CABYR
GPC3
PRAME
CBR3
TP63
FOXE1
CYP2S1
PDZK1IP1
IGHV1-69
PTPRZ1
DAPL1
AKR1B10
MLPH
SIX2
AKR1C3
PANX2
IFI6
CYP24A1
COL22A1
COL11A1
NDRG4
CBR1
NRN1
NDUFA4L2
RASSF9
RAB6B
COCH
MUC1
MIR205HG
NMU
FABP4
HOXD13
ALDH3A1
CYP4F11
PTHLH
SOX15
PTGS2
ALDH1A1
CLEC2L
CYP2B7P
SLC6A14
GSTA1
CHP2
HP
GAST
UCHL1
SCGB3A1
SOSTDC1
ADAM23
MMP1
BARX1
CAPNS2
NQO1
PTGR1
FGFBP1
SERPINB13
SLC7A11
GJB6
KRT15
LRRC4
CCL20
AGR3
FZD10
FAM83C
MSLN
MMP13
DSC3
FBN2
SPRR1A
SOST
FDCSP
DSG3
KRT31
NR0B1
TMPRSS11D
UPK1B
SPRR3
SCGB3A2
DEFB1
FGFBP2
KRT13
MAGEA1
CLCA2
KRT6A
BPIFB1
MAGEA6
SPRR1B

## Sheet: S4
Table S4: Risk Score of train group
id	futime	fustat	FSTL3	RGMA	riskScore	risk
TCGA-39-5016	10.5479	0	4.32365	4.78992	0.750436	low
TCGA-56-8304	0.290411	0	4.88968	5.72401	0.744186	low
TCGA-92-8063	0.334247	0	5.95387	4.67301	1.12609	high
TCGA-22-4593	2.92329	1	5.44442	3.34522	1.22247	high
TCGA-60-2712	0.750685	1	5.36195	3.03481	1.25708	high
TCGA-21-1080	10.2027	0	6.83077	4.62771	1.39705	high
TCGA-43-5670	2.32603	0	5.95166	4.76311	1.11007	high
TCGA-33-AASI	3.68219	1	5.95775	3.00227	1.4558	high
TCGA-58-8388	1.12877	1	5.50218	4.49709	1.03894	high
TCGA-56-7822	1.45753	1	5.65918	3.74361	1.21042	high
TCGA-46-6025	0.887671	0	5.13057	6.58358	0.690881	low
TCGA-77-7141	0.0410959	0	5.0502	6.42151	0.694828	low
TCGA-63-A5ML	3.79726	0	4.87471	5.55648	0.760813	low
TCGA-77-8130	13.0548	0	7.76448	5.14654	1.61139	high
TCGA-98-A53J	1.72603	0	3.58275	5.02357	0.607018	low
TCGA-98-8020	0.230137	1	7.12048	4.24658	1.58673	high
TCGA-98-A53C	2.25205	0	6.80387	3.07431	1.76098	high
TCGA-77-7335	5.84384	1	4.29935	4.70122	0.756315	low
TCGA-21-1077	2.89863	1	5.37491	5.14702	0.912447	low
TCGA-90-A4ED	1.68493	0	7.80344	7.30224	1.16907	high
TCGA-22-1000	1.24384	1	6.57698	3.41965	1.58247	high
TCGA-51-4080	0.0328767	1	3.60663	5.35701	0.580084	low
TCGA-60-2716	4.0411	0	4.18778	5.01902	0.70151	low
TCGA-LA-A446	1.09863	0	4.81737	5.68817	0.735518	low
TCGA-60-2720	0.265753	0	5.8621	3.41105	1.33668	high
TCGA-22-5483	1.56986	1	5.52757	3.12006	1.29065	high
TCGA-22-1017	4.06849	1	5.90086	2.49585	1.55205	high
TCGA-NC-A5HR	3.40822	0	5.5439	4.16004	1.1049	high
TCGA-66-2769	0.589041	1	6.24406	4.37084	1.26375	high
TCGA-77-A5G7	0.493151	1	4.79776	4.5964	0.865336	low
TCGA-56-A4BW	1.60274	0	5.28016	3.72684	1.10886	high
TCGA-85-A4JC	1.65479	1	4.92713	4.14752	0.955899	low
TCGA-66-2782	1	1	5.94984	4.92902	1.08175	high
TCGA-85-7950	1.57808	0	9.11098	3.96731	2.65947	high
TCGA-94-A4VJ	1.17808	0	5.11844	3.8088	1.05369	high
TCGA-77-8156	3.03014	0	5.34361	5.25804	0.890408	low
TCGA-70-6723	1.0274	0	4.00725	6.28951	0.553185	low
TCGA-77-6843	6.09315	1	4.51577	5.61247	0.692561	low
TCGA-96-8169	1.52603	0	5.3834	4.75982	0.970152	low
TCGA-58-8393	2.89863	0	5.30869	2.8274	1.28131	high
TCGA-18-4086	0.232877	1	5.26474	5.51566	0.840046	low
TCGA-51-4079	0.0328767	1	4.61724	5.07765	0.770049	low
TCGA-43-7658	6.51507	1	5.43905	4.49738	1.02341	high
TCGA-34-5231	5.43562	1	5.31079	8.135	0.568639	low
TCGA-58-8387	1.10411	1	3.6278	4.8467	0.630408	low
TCGA-21-1078	1.29863	1	6.03323	2.11512	1.69789	high
TCGA-33-4587	4.53699	1	3.74965	4.26315	0.709627	low
TCGA-94-7943	1.53151	0	4.62543	3.5912	0.968802	low
TCGA-43-6647	2.07397	0	6.36953	4.71852	1.23453	high
TCGA-92-8065	0.191781	0	5.21323	3.32	1.16151	high
TCGA-66-2757	3.66575	1	5.13447	4.24072	0.990014	low
TCGA-33-4582	8.6274	1	4.02553	4.79371	0.698637	low
TCGA-56-8308	1.41644	0	5.50763	5.86716	0.843382	low
TCGA-66-2788	1.91507	0	5.27981	5.04918	0.905499	low
TCGA-85-A4QR	1.64384	0	3.94053	5.80361	0.586535	low
TCGA-NK-A5D1	1.4	0	4.73272	4.06686	0.924028	low
TCGA-37-A5EN	1.80822	0	4.44259	5.25186	0.719252	low
TCGA-52-7809	0.454795	1	5.76039	4.82451	1.05075	high
TCGA-60-2698	0.852055	1	6.87867	2.92148	1.83507	high
TCGA-56-A4BY	1.48767	1	4.97919	5.99634	0.729154	low
TCGA-56-1622	2.4137	1	5.32825	4.90613	0.936287	low
TCGA-77-A5GF	2.30137	1	5.38462	5.58422	0.855327	low
TCGA-46-3765	1.10959	0	4.94227	5.50735	0.778984	low
TCGA-39-5035	5.69863	0	4.28486	3.59684	0.892612	low
TCGA-56-7823	2.76986	0	3.78052	6.79377	0.485173	low
TCGA-58-A46N	2.49315	0	3.70693	6.43469	0.503704	low
TCGA-33-AASL	2.26301	1	3.38762	4.6886	0.609979	low
TCGA-21-1076	5.07397	0	5.34243	4.14163	1.05615	high
TCGA-33-4532	10.7507	1	4.44823	6.93801	0.5563	low
TCGA-63-A5MI	4.88767	0	4.51917	5.13893	0.745258	low
TCGA-66-2744	0.0821918	0	6.49314	3.68387	1.48969	high
TCGA-NK-A5CR	6.96438	0	4.09213	6.10889	0.580305	low
TCGA-68-7757	0.578082	0	7.44753	5.77327	1.35755	high
TCGA-NC-A5HE	6.4	0	4.70975	3.54492	0.995468	high
TCGA-98-A53H	1.69315	0	6.27855	3.89419	1.37066	high
TCGA-43-A56V	1.00274	0	4.71647	4.80896	0.821571	low
TCGA-66-2795	0.334247	0	5.27312	4.47755	0.986775	low
TCGA-21-1075	5.84658	0	4.06406	5.7095	0.612803	low
TCGA-39-5030	0.161644	1	5.21532	3.66574	1.10215	high
TCGA-85-8287	0.0630137	1	5.85163	3.75165	1.26558	high
TCGA-18-3410	0.4	1	8.02291	2.21504	2.6847	high
TCGA-77-7465	2.71233	0	4.26616	5.1511	0.700403	low
TCGA-43-A475	0.810959	0	4.21752	6.0011	0.607833	low
TCGA-NC-A5HJ	1.14521	1	6.12361	2.90736	1.53658	high
TCGA-37-3783	0.334247	0	5.73159	2.32554	1.53017	high
TCGA-85-8584	1.04932	1	6.83178	2.87763	1.82693	high
TCGA-63-A5MN	0.945205	1	6.4754	2.24964	1.84783	high
TCGA-94-8490	0.419178	0	4.66704	5.85916	0.691325	low
TCGA-56-8201	1.08767	1	6.16147	2.64371	1.61438	high
TCGA-NC-A5HN	4.10685	0	5.78864	5.22416	0.995029	low
TCGA-43-2578	1.87397	1	5.50928	3.30097	1.24993	high
TCGA-92-7340	0.224658	0	6.03408	5.37494	1.0308	high
TCGA-56-7730	0.542466	1	4.97243	5.92334	0.736166	low
TCGA-22-5491	4.69315	1	3.48238	5.34954	0.563828	low
TCGA-63-7022	5.67945	0	5.71017	4.89934	1.02643	high
TCGA-22-5478	0.0657534	1	4.87819	4.51746	0.892786	low
TCGA-85-8351	1.39726	0	6.06059	3.51304	1.37961	high
TCGA-56-7223	1.21096	1	4.38114	3.1683	0.975252	low
TCGA-37-3789	0.0356164	0	6.03369	3.77978	1.31593	high
TCGA-77-7142	6.10137	0	4.98886	5.1318	0.834301	low
TCGA-18-3415	7.67945	1	4.92445	6.54012	0.662205	low
TCGA-NC-A5HD	0.00547945	1	5.74487	5.7084	0.914331	low
TCGA-60-2696	0.29863	1	5.85099	5.29469	0.999054	high
TCGA-56-A4ZJ	1.75342	0	6.92419	4.97205	1.35507	high
TCGA-85-8052	2.01096	0	5.86242	4.96216	1.05411	high
TCGA-39-5027	8.51507	0	4.29075	6.91847	0.537446	low
TCGA-56-8626	0.827397	1	6.72814	4.84943	1.31782	high
TCGA-66-2785	0.164384	0	5.04969	2.5244	1.26194	high
TCGA-66-2781	0.331507	0	5.64319	3.86835	1.183	high
TCGA-39-5029	2.0274	1	6.15326	3.3213	1.4524	high
TCGA-J1-A4AH	1.59178	0	3.9707	5.49451	0.6194	low
TCGA-56-8622	0.150685	0	6.33743	4.04338	1.3586	high
TCGA-39-5039	1.49041	1	6.75	4.37993	1.42346	high
TCGA-60-2710	5.54521	0	5.43623	6.58145	0.743251	low
TCGA-66-2759	2.08767	0	5.31495	4.54642	0.986189	low
TCGA-98-A538	2.26301	0	4.85992	6.8373	0.623098	low
TCGA-18-3417	3.00548	1	6.17536	2.63951	1.62077	high
TCGA-63-A5MS	6.52329	0	6.15518	5.88419	0.981331	low
TCGA-58-A46J	7.09315	0	5.5913	6.17285	0.820992	low
TCGA-43-8118	0.243836	1	5.85558	5.6282	0.950342	low
TCGA-66-2753	0.0849315	0	5.67925	4.8617	1.0248	high
TCGA-MF-A522	0.986301	1	4.96214	2.90273	1.16635	high
TCGA-58-A46L	4.72055	0	4.67291	4.311	0.877534	low
TCGA-63-A5MV	3.0137	0	5.20166	5.69048	0.805667	low
TCGA-21-5784	3.47397	0	5.68245	4.57791	1.07114	high
TCGA-18-3414	1.96164	1	5.6048	4.60383	1.04736	high
TCGA-NC-A5HH	0.10137	0	4.12224	4.33901	0.766462	low
TCGA-56-8628	1.68767	0	6.19961	5.03854	1.1289	high
TCGA-39-5011	11.1041	0	6.15778	2.73663	1.59017	high
TCGA-33-4547	6.6274	0	5.57376	5.25882	0.940422	low
TCGA-68-A59J	1.2274	0	5.77725	4.30321	1.14266	high
TCGA-77-8140	0.961644	1	4.75607	5.01579	0.80349	low
TCGA-60-2726	0.980822	1	5.9445	4.31505	1.1869	high
TCGA-22-4594	4.0274	1	5.01616	3.21655	1.126	high
TCGA-77-8131	1.04932	1	5.61709	3.52476	1.2392	high
TCGA-98-A53A	1.51233	1	4.39858	6.22609	0.613101	low
TCGA-92-7341	0.290411	0	4.90865	6.80841	0.63316	low
TCGA-77-8144	2.28219	0	5.6099	3.57801	1.22704	high
TCGA-34-8456	2.20274	0	5.54179	6.84108	0.732446	low
TCGA-22-4596	0.0465753	1	6.46231	2.63795	1.73572	high
TCGA-85-8070	2.63014	0	4.3787	6.013	0.630451	low
TCGA-85-A53L	1.03288	0	5.40334	3.89374	1.11303	high
TCGA-90-A59Q	0.882192	1	6.67626	2.47626	1.87217	high
TCGA-34-5241	1.41096	1	6.14587	4.32979	1.24235	high
TCGA-22-4605	2.66849	1	5.73859	5.35152	0.964255	low
TCGA-85-A4CN	2.84384	0	5.36058	4.77379	0.962838	low
TCGA-O2-A52V	3.65753	1	5.72843	6.79799	0.770781	low
TCGA-21-1071	3.90685	1	5.15562	3.32533	1.14476	high
TCGA-39-5022	4.6	1	5.22091	3.74712	1.08995	high
TCGA-66-2789	0.336986	1	6.46102	5.83245	1.06381	high
TCGA-56-A4ZK	1.56164	0	5.3738	6.48111	0.74363	low
TCGA-66-2771	1.58356	0	4.74217	4.52813	0.86294	low
TCGA-85-A50M	2.26301	1	7.79225	2.22304	2.5382	high
TCGA-77-A5GB	0.00273973	1	6.50344	4.08492	1.40438	high
TCGA-66-2765	0.167123	0	6.272	5.10573	1.13676	high
TCGA-43-3394	3.26027	1	4.95329	4.31642	0.937308	low
TCGA-39-5028	0.142466	1	5.8643	3.3719	1.34542	high
TCGA-77-8139	8.67397	0	5.10558	6.66647	0.678123	low
TCGA-43-3920	2.7589	0	4.95505	3.31124	1.09376	high
TCGA-85-6560	3.44932	0	4.96926	3.60102	1.04982	high
TCGA-33-6738	5.27945	0	3.94441	3.13702	0.883207	low
TCGA-66-2780	1.00274	1	5.91366	3.83428	1.26825	high
TCGA-66-2793	0.838356	1	3.93466	3.8605	0.788738	low
TCGA-18-3419	7.70137	0	4.01781	3.31107	0.875125	low
TCGA-37-A5EM	2.37534	0	5.57334	3.87888	1.16162	high
TCGA-77-A5G8	5.16164	0	4.83652	5.08919	0.809865	low
TCGA-77-7338	0.0136986	1	6.47655	5.39202	1.14226	high
TCGA-77-A5G6	1.85753	1	4.46514	4.84718	0.769357	low
TCGA-56-8309	1.1726	0	8.06364	4.13631	2.01982	high
TCGA-63-A5MB	8.55616	0	4.6264	5.39723	0.734866	low
TCGA-85-A511	1.24658	1	5.79411	3.90465	1.21946	high
TCGA-98-A539	0.473973	0	6.19174	4.66303	1.19349	high
TCGA-77-7138	0.931507	1	5.39085	3.0403	1.26469	high
TCGA-NC-A5HF	0.378082	1	6.45526	5.4869	1.12009	high
TCGA-77-8009	4.64384	1	4.998	4.43726	0.929962	low
TCGA-18-3408	6.31233	1	4.23493	3.40443	0.908448	low
TCGA-43-7656	1.63288	0	4.82716	4.27225	0.915764	low
TCGA-77-8153	5.45753	0	4.75305	7.51773	0.547334	low
TCGA-56-6545	1.82466	0	7.00911	3.98213	1.6091	high
TCGA-98-8023	1.77808	0	6.35334	3.2262	1.54558	high
TCGA-85-7710	0.115068	0	6.4278	3.11723	1.59968	high
TCGA-85-7844	2.49589	0	5.78737	4.46901	1.11669	high
TCGA-77-8148	5.54247	0	5.23413	5.15214	0.881694	low
TCGA-77-8143	2.2	1	4.8369	6.78171	0.624992	low
TCGA-22-4591	1.70685	1	4.3786	5.11177	0.723744	low
TCGA-58-8390	2.49589	0	4.96384	5.19174	0.82177	low
TCGA-43-A474	0.967123	0	6.82961	5.20963	1.27757	high
TCGA-46-3766	1.0137	0	5.13357	3.78833	1.06081	high
TCGA-60-2725	2.23562	0	6.17828	4.9532	1.13796	high
TCGA-66-2783	2.07945	0	4.40168	5.5876	0.676583	low
TCGA-63-A5MR	7.4411	0	5.63998	5.40827	0.933739	low
TCGA-37-4129	0.663014	0	4.49549	2.6848	1.07918	high
TCGA-85-8071	2.23288	0	4.17714	7.48329	0.47976	low
TCGA-60-2722	2.48767	0	4.41626	4.6966	0.778203	low
TCGA-43-6773	0.317808	1	5.99058	4.93825	1.09075	high
TCGA-85-A5B5	0.30411	0	4.82874	5.54488	0.753875	low
TCGA-34-5234	6.22192	0	5.98402	3.68471	1.31955	high
TCGA-21-1083	3.60274	1	4.87226	3.00512	1.1239	high
TCGA-77-8128	3.15068	1	6.05	5.9413	0.948739	low
TCGA-66-2770	1.91781	0	5.62986	5.74872	0.884169	low
TCGA-66-2791	0.419178	1	5.30255	5.20969	0.888304	low
TCGA-18-3406	1.01644	1	5.03716	2.21564	1.31911	high
TCGA-94-A5I4	1.34521	0	5.25905	6.36393	0.736702	low
TCGA-66-2792	2.50137	0	5.44675	6.48665	0.756012	low
TCGA-56-8083	0.410959	0	5.49299	4.75866	0.995965	high
TCGA-63-6202	4.38904	0	5.75306	2.28891	1.54667	high
TCGA-63-A5MG	5.88493	0	5.33623	4.23597	1.03946	high
TCGA-21-A5DI	2.68219	0	6.21306	4.25917	1.2761	high
TCGA-66-2758	1.75068	0	4.81588	6.1914	0.680716	low
TCGA-85-6561	3.35342	0	5.49401	4.46172	1.04256	high
TCGA-77-6842	2.46301	1	7.46692	1.99958	2.43089	high
TCGA-90-7964	1.1726	0	5.50844	3.57474	1.19836	high
TCGA-33-4583	12.6055	1	3.36258	4.69004	0.606222	low
TCGA-94-A5I6	1.47397	0	5.48834	5.06121	0.949815	low
TCGA-46-3768	0.819178	1	4.86939	2.92214	1.1375	high
TCGA-63-7023	4.60822	0	4.00406	6.03731	0.574532	low
TCGA-37-4135	0.567123	0	4.36844	3.4411	0.932523	low
TCGA-63-A5MH	5.55068	0	4.65803	4.92134	0.796399	low
TCGA-37-4132	0.621918	0	4.35959	2.26563	1.11412	high
TCGA-85-7697	2.91233	0	5.52258	4.70183	1.01177	high
TCGA-85-8355	0.167123	0	4.41509	5.99002	0.638175	low
TCGA-60-2704	3.16164	1	5.56681	3.21621	1.28371	high
TCGA-39-5031	5.04384	1	5.48398	5.8157	0.845286	low
TCGA-90-6837	2.07671	0	6.40259	6.01131	1.02078	high
TCGA-56-A49D	1.74521	0	5.54278	4.02896	1.127	high
TCGA-56-7731	0.00821918	1	6.49469	5.23299	1.17549	high
TCGA-98-A53D	1.76712	1	7.56079	2.94144	2.15189	high
TCGA-77-8146	8.73699	0	6.14779	3.05908	1.50995	high
TCGA-77-A5GA	3.50685	0	4.5161	4.04049	0.881154	low
TCGA-O2-A52S	1.06027	1	5.52377	5.4499	0.902499	low
TCGA-56-8307	2.2411	0	10.8623	3.42201	4.38592	high
TCGA-66-2734	3.59178	0	5.25258	4.88421	0.92267	low
TCGA-34-5929	0.413699	1	6.69127	4.21648	1.43929	high
TCGA-21-5783	7.34247	1	6.37556	3.95584	1.38949	high
TCGA-66-2755	0.0767123	0	5.35152	3.68139	1.13574	high
TCGA-66-2754	0.167123	0	4.50117	1.94754	1.20982	high
TCGA-33-4533	11.1452	0	5.43934	4.50054	1.02298	high
TCGA-60-2724	1.96438	0	6.51358	3.5158	1.53599	high
TCGA-77-6845	1.93973	1	4.69951	4.69794	0.832294	low
TCGA-77-7337	8.91233	1	4.83413	4.51914	0.883247	low
TCGA-NC-A5HT	2.20274	0	4.97005	7.69807	0.56064	low
TCGA-22-A5C4	1.83836	0	5.25583	4.55565	0.971038	low
TCGA-56-7221	1.66575	0	4.48219	2.18749	1.16091	high
TCGA-43-6770	1.78904	0	6.25965	6.84245	0.86871	low
TCGA-33-4589	0.128767	1	5.23519	2.17846	1.39066	high
TCGA-37-4141	0.0328767	0	4.89627	2.99204	1.13261	high
TCGA-77-6844	6.25753	1	4.59133	6.17471	0.646948	low
TCGA-O2-A52N	2.75616	1	7.35827	2.45194	2.21028	high
TCGA-58-8392	1.3726	1	4.11043	6.54314	0.545335	low
TCGA-NC-A5HP	2.10959	1	6.13091	4.80698	1.15069	high
TCGA-21-1082	9.98356	0	4.79304	5.38572	0.765942	low
GSM4750622	2.72055	1	7.71787	3.31095	2.11094	high
GSM4750628	0.643836	1	5.43465	5.53292	0.872397	low
GSM4750629	1.89041	1	6.10044	6.10014	0.937118	low
GSM4750632	5.25753	0	5.30182	4.17634	1.04044	high
GSM4750633	2.69041	1	5.04396	6.49821	0.685695	low
GSM4750634	2.99178	1	5.41595	2.99683	1.28076	high
GSM4750637	5.36986	0	5.27941	4.16689	1.03641	high
GSM4750641	0.654795	0	5.0806	4.40343	0.953348	low
GSM4750644	5.04932	0	4.48177	5.843	0.663148	low
GSM4750646	4.98904	0	6.58397	3.10829	1.66253	high
GSM4750647	4.41096	1	4.77681	6.10014	0.683909	low
GSM4750648	5.11781	0	3.94101	7.59068	0.446146	low
GSM4750649	6.37808	0	4.80699	2.46112	1.20272	high
GSM4750652	0.706849	1	7.17496	5.15251	1.39919	high
GSM4750653	6.07123	0	6.18466	5.15592	1.10485	high
GSM4750656	2.29041	1	6.60302	4.79306	1.29026	high
GSM4750661	5.03014	0	4.18211	3.95079	0.825089	low
GSM4750663	3.15342	0	4.96704	4.30715	0.941714	low
GSM4750664	3.80822	1	5.82962	5.46827	0.967908	low
GSM4750666	4.57808	1	5.70891	3.87921	1.19965	high
GSM4750668	4.57808	1	5.53242	4.36029	1.0686	high
GSM4750669	0.767123	1	4.18734	3.99464	0.820587	low
GSM4750670	0.441096	1	5.84737	3.59517	1.29496	high
GSM4750673	2.76986	0	5.21867	5.19039	0.873325	low
GSM4750677	3.33151	1	5.29292	4.72865	0.954031	low
GSM4750678	4.14795	0	4.03227	4.7813	0.701088	low
GSM4750681	0.0136986	0	6.18635	3.59517	1.40375	high
GSM4750682	5.47671	0	5.20649	4.17778	1.01688	high
GSM4750683	2.06027	1	4.77508	5.26326	0.777114	low
GSM4750684	2.12329	1	6.09678	2.9623	1.51401	high
GSM4750685	4.5726	0	4.97773	6.9156	0.633176	low
GSM4750687	2.82466	1	5.87609	3.99899	1.22565	high
GSM4750688	5.07397	0	6.10828	5.03959	1.10445	high
GSM4750689	0.652055	1	5.29246	6.3303	0.746418	low
GSM4750691	6.42192	0	4.0714	3.49421	0.861843	low
GSM4750692	3.80274	1	7.75854	3.05059	2.21818	high
GSM4750693	2.30959	1	6.61481	3.50655	1.57567	high
GSM4750694	0.627397	1	5.44626	5.45856	0.884832	low
GSM4750695	3.90137	1	5.01319	4.1894	0.96944	low
GSM4750696	0.556164	0	4.4242	4.83741	0.76304	low
GSM4750697	0.326027	1	8.4831	3.36752	2.51072	high
GSM4750698	0.810959	1	5.73718	4.982	1.02006	high
GSM4750701	3.63288	1	4.83249	4.6833	0.860983	low
GSM4750702	3.75616	1	4.27012	5.346	0.680447	low
GSM4750705	5.52329	1	5.47778	3.2027	1.2594	high
GSM4750707	5.58356	0	4.31649	6.45133	0.580853	low
GSM4750708	5.2137	1	4.95479	6.85336	0.63576	low
GSM4750710	1.04932	1	4.96197	4.23664	0.950791	low
GSM4750711	5.69589	0	6.51804	3.17346	1.62039	high
GSM4750712	3.75068	1	5.79366	6.4699	0.82318	low
GSM4750715	5.92055	1	5.27369	4.59131	0.969864	low
GSM4750716	5.16986	0	4.79483	6.37738	0.658294	low
GSM4750718	3.90137	1	4.44911	5.76576	0.665844	low
GSM4750719	1.73973	1	6.81332	3.3183	1.70021	high
GSM4750724	5.59178	0	5.84418	4.72553	1.08828	high
GSM4750729	5.92055	0	4.65468	3.96247	0.921643	low
GSM4750730	2.67397	1	4.21113	4.01942	0.82212	low
GSM4750733	5.12603	0	5.03416	3.51549	1.08022	high
GSM4750734	5.07123	0	4.6433	6.48962	0.624158	low
GSM4750736	3.91781	1	6.43773	6.05256	1.02286	high
GSM4750737	6.9589	0	5.63151	5.59668	0.905356	low
GSM4750739	5.02192	0	3.98621	5.28249	0.64221	low
GSM4750740	5.46575	0	4.65214	3.74613	0.952119	low
GSM4750741	5.48767	0	5.16905	6.23478	0.735497	low
GSM4750745	0.465753	1	4.74685	3.64039	0.989719	low
GSM4750747	5.02192	0	5.60816	3.58944	1.22438	high
GSM4750748	2.0137	1	6.02818	4.08104	1.25495	high
GSM4750750	0.375342	1	4.51616	2.92249	1.04573	high
GSM4750752	2.40822	1	4.40292	4.26872	0.828273	low
GSM4750756	3.12329	0	5.26581	6.38904	0.735056	low
GSM4750757	5.39178	0	6.88711	4.78439	1.38233	high
GSM4750758	4.96712	1	5.03324	3.369	1.10449	high
GSM4750761	0.80274	1	7.11215	4.44643	1.53586	high
GSM4750767	2.49589	1	5.16716	5.68333	0.799954	low
GSM4750772	4.30137	1	6.69032	3.27739	1.66155	high
GSM4750773	1.27945	1	5.00245	4.50265	0.921669	low
GSM4750775	0.608219	1	6.08146	4.67847	1.15983	high
GSM4750779	5.47397	0	5.14528	4.85338	0.903666	low
GSM4750780	0.967123	0	4.80827	2.95871	1.11481	high
GSM4750782	5.24658	0	4.42984	5.56895	0.683081	low
GSM4750783	4.96164	0	5.31521	3.88129	1.09201	high
GSM4750784	5.09315	0	5.37667	3.43517	1.18646	high
GSM4750785	0.391781	1	6.95134	3.21331	1.78547	high
GSM4750787	4.19452	1	4.98818	3.97423	0.995975	high
GSM4750788	0.841096	1	4.83249	4.83463	0.841257	low
GSM4750795	7.06027	0	4.17227	2.27591	1.06387	high
GSM4750797	1.81918	1	3.82242	7.56458	0.435469	low
GSM4750799	3.2411	1	6.45935	4.32179	1.34021	high
GSM4750800	3.8274	1	5.16108	3.27606	1.15493	high
GSM4750804	4.57808	0	6.02818	5.85466	0.956434	low
GSM4750809	1.05205	1	4.97417	3.70321	1.03473	high
GSM4750812	3.41644	1	4.97954	5.50884	0.785744	low
GSM4750814	1.07945	0	5.11534	3.53457	1.09808	high
GSM4750816	2.55342	1	3.66344	4.92196	0.628491	low
GSM4750817	5.85753	0	5.70687	4.18245	1.14465	high
GSM4750820	5.67397	0	5.62372	2.99236	1.3466	high
GSM4750822	0.572603	1	5.69158	5.44721	0.939656	low
GSM4750823	5.81096	0	4.389	3.90826	0.87239	low
GSM4750825	4.4274	1	5.43318	5.55937	0.868566	low
GSM4750832	1.1589	1	7.69472	3.30297	2.10191	high
GSM4750833	5.58082	0	4.74869	6.15279	0.673892	low
GSM4750834	5.63562	0	4.42033	8.5138	0.434124	low
GSM4750835	3.9726	1	5.96882	6.57129	0.844995	low
GSM4750836	5.06849	0	5.27023	3.57304	1.13261	high
GSM4750837	2.83836	0	4.86052	4.40269	0.904807	low
GSM4750838	5.29863	0	4.91246	3.42723	1.06367	high
GSM4750840	5.90685	0	5.74397	3.62746	1.25725	high
GSM4750841	5.46301	1	5.46495	4.19388	1.07873	high
GSM4750842	4.95616	0	5.01601	5.5286	0.790196	low
GSM4750845	5.64658	0	5.39861	4.87995	0.95592	low
GSM4750847	5.27671	0	4.43826	5.51818	0.689793	low
GSM4750850	3.19178	1	6.79548	3.72315	1.59122	high
GSM4750852	1.75068	1	5.34512	5.92968	0.803658	low
GSM4750855	4.94795	0	4.6433	3.86768	0.932594	low

## Sheet: S5
Table S5: Risk Score of test group
id	futime	fustat	FSTL3	RGMA	riskScore	risk
TCGA-90-A4EE	1.88493	0	5.81978	3.40184	1.32515	high
TCGA-85-8049	1.5863	0	5.76036	4.24831	1.14768	high
TCGA-33-6737	1.64658	1	6.82988	2.17281	2.03426	high
TCGA-43-8115	1.11507	0	6.02536	4.10772	1.249	high
TCGA-22-4599	3.18082	1	3.6356	4.89639	0.626791	low
TCGA-56-7582	1.64658	0	5.25501	5.65985	0.819796	low
TCGA-56-7579	2.60548	1	3.85517	4.86569	0.663525	low
TCGA-22-1016	2.25205	1	6.65986	3.45176	1.60608	high
TCGA-60-2715	2.94521	1	6.5209	4.45508	1.33251	high
TCGA-L3-A4E7	1.07397	0	6.09702	5.27497	1.0625	high
TCGA-60-2709	4.12329	0	6.0206	3.98518	1.27121	high
TCGA-22-5477	3.68767	1	4.5598	5.41216	0.721659	low
TCGA-21-1070	9.96164	0	4.32194	3.60562	0.899311	low
TCGA-60-2711	3.45205	0	3.95506	5.39539	0.626539	low
TCGA-77-A5FZ	10.5151	1	6.27234	2.98379	1.57341	high
TCGA-21-5787	0.90137	1	7.56726	3.89949	1.86108	high
TCGA-68-A59I	1.34795	0	5.379	5.09244	0.921004	low
TCGA-22-5474	1.21918	1	4.65623	4.65472	0.829237	low
TCGA-77-7139	11.674	0	3.48092	5.67405	0.536304	low
TCGA-21-5786	2.8274	0	5.75395	3.72106	1.24231	high
TCGA-O2-A5IB	0.931507	1	5.28489	5.06402	0.904535	low
TCGA-22-5489	5.23836	1	5.08442	5.2928	0.832702	low
TCGA-63-7021	5.86849	0	4.6455	5.23869	0.756358	low
TCGA-90-7767	0.243836	0	4.59868	3.75631	0.938617	low
TCGA-77-8008	7.23014	1	7.03344	4.20174	1.56491	high
TCGA-18-3411	9.79726	0	3.99785	6.4156	0.541392	low
TCGA-77-8133	4.49315	1	4.64646	5.62017	0.713597	low
TCGA-94-8491	2.21918	0	5.0945	5.88581	0.762235	low
TCGA-L3-A524	1.34247	1	4.93364	4.58189	0.895762	low
TCGA-60-2706	7.72603	0	4.9276	4.11819	0.960311	low
TCGA-37-A5EL	3.13151	1	6.0288	3.73262	1.32393	high
TCGA-56-A5DS	0.0219178	0	4.79558	5.47282	0.756248	low
TCGA-NK-A5CT	5.47123	0	7.92346	2.04042	2.69298	high
TCGA-O2-A52Q	0.309589	1	5.77151	2.18039	1.5795	high
TCGA-37-3792	0.0328767	0	5.25234	2.45943	1.33753	high
TCGA-34-8455	0.336986	1	6.40077	5.26122	1.14455	high
TCGA-56-8629	1.31781	0	5.89636	4.14292	1.20472	high
TCGA-43-6143	1.91507	0	4.74444	2.50904	1.17629	high
TCGA-NC-A5HL	0.241096	1	4.83483	5.21568	0.794009	low
TCGA-85-A4JB	2.58082	0	5.33829	4.52686	0.994656	low
TCGA-98-8022	2.55616	1	6.1323	3.81324	1.34029	high
TCGA-56-A4BX	1.10959	0	3.76519	5.54258	0.585511	low
TCGA-NC-A5HO	3.66027	0	5.80191	4.57142	1.10312	high
TCGA-22-5482	0.978082	1	6.48324	5.371	1.14777	high
TCGA-85-A4QQ	2.53973	1	7.13578	2.50864	2.07818	high
TCGA-58-8391	5.93699	0	3.72785	6.47497	0.503105	low
TCGA-63-A5MY	2.88219	0	4.05763	5.83794	0.599946	low
TCGA-18-3407	0.372603	1	5.34683	4.83561	0.950647	low
TCGA-22-4607	1.60822	1	5.24626	4.77324	0.937076	low
TCGA-66-2763	0.0821918	0	5.33541	5.77933	0.820481	low
TCGA-46-3769	0.369863	0	5.52506	2.19472	1.48627	high
TCGA-66-2737	0.167123	0	6.25274	4.54871	1.23233	high
TCGA-63-A5M9	0.00273973	0	4.69446	5.14096	0.776762	low
TCGA-37-4133	0.652055	0	4.43875	3.85231	0.890377	low
TCGA-68-7756	0.553425	0	5.77456	4.56052	1.0978	high
TCGA-43-8116	0.980822	0	4.92122	4.03461	0.971205	low
TCGA-56-8624	1.15068	0	5.30354	4.99336	0.918445	low
TCGA-34-5927	3.72877	0	5.28595	4.14456	1.04158	high
TCGA-43-7657	0.646575	0	5.81593	5.01061	1.03481	high
TCGA-85-7696	3.04384	0	5.78191	4.32584	1.13996	high
TCGA-NC-A5HK	0.350685	0	6.33247	2.10777	1.82527	high
TCGA-60-2703	8.06849	1	6.1402	4.08427	1.28822	high
TCGA-85-8481	0.646575	1	7.09446	3.00423	1.90743	high
TCGA-22-1011	0.145205	1	4.40972	5.32271	0.705945	low
TCGA-68-8251	1.11233	0	6.97515	3.8269	1.63455	high
TCGA-60-2697	1.01918	1	5.76529	2.99915	1.39129	high
TCGA-85-8288	1.10137	1	6.19015	5.68958	1.01947	high
TCGA-96-7544	5.91781	1	4.78506	5.7081	0.727659	low
TCGA-96-8170	1.45479	0	5.55166	4.41372	1.06476	high
TCGA-56-8504	1.39726	0	4.81031	5.29843	0.779446	low
TCGA-22-0944	0.610959	1	4.56956	4.43176	0.840526	low
TCGA-85-8352	0.441096	1	4.43611	2.70995	1.05995	high
TCGA-60-2719	3.55342	0	4.67087	6.33951	0.642878	low
TCGA-63-A5MT	1.36438	0	6.38943	3.60703	1.47058	high
TCGA-77-8136	3.25753	1	5.90379	5.16962	1.03125	high
TCGA-NC-A5HM	3.32055	0	4.43262	4.24577	0.837086	low
TCGA-33-A5GW	0.0246575	0	3.93273	4.40581	0.725207	low
TCGA-66-2787	3.33425	0	4.53312	6.43943	0.612697	low
TCGA-85-A512	1.27397	0	4.87277	5.08816	0.817011	low
TCGA-39-5036	5.93151	0	5.04577	5.39783	0.811914	low
TCGA-34-5240	4.22192	0	4.68352	6.08472	0.670477	low
TCGA-43-6771	0.454795	1	5.94457	3.14796	1.41922	high
TCGA-22-4595	2.01096	1	5.98392	3.71637	1.31313	high
TCGA-18-3416	2.66575	1	3.24912	6.89309	0.421086	low
TCGA-34-8454	3.23288	0	5.62948	5.47361	0.922136	low
TCGA-33-4586	1.1726	1	5.58461	4.90559	0.995267	high
TCGA-39-5019	9.27945	0	5.65531	5.77364	0.886152	low
TCGA-85-7698	2.60822	0	5.45776	5.84113	0.836763	low
TCGA-39-5034	3.03288	1	4.646	2.94191	1.07535	high
TCGA-39-5037	4.63014	0	3.20276	4.7327	0.579798	low
TCGA-85-7843	0.0958904	0	4.4292	6.3602	0.605028	low
TCGA-68-7755	0.227397	0	4.87925	4.80282	0.854825	low
TCGA-63-7020	5.84384	0	5.48913	3.75211	1.1609	high
TCGA-51-6867	5.08493	1	5.06012	6.43402	0.695138	low
TCGA-66-2778	1.58356	0	4.66514	4.89533	0.800932	low
TCGA-77-8154	5.04384	0	5.20481	6.6992	0.690853	low
TCGA-85-8580	3.04932	0	4.69087	5.70997	0.711327	low
TCGA-85-A4CL	2.52329	1	5.24628	3.31884	1.17089	high
TCGA-22-0940	1.83288	1	6.00274	2.77924	1.5226	high
TCGA-60-2708	6.70411	0	7.4934	5.13114	1.51429	high
TCGA-77-A5G3	12.5205	0	4.2453	6.25363	0.588651	low
TCGA-68-8250	0.668493	0	6.05197	5.25722	1.05403	high
TCGA-22-5471	5.05479	0	5.45569	4.3929	1.04404	high
TCGA-39-5040	1.42192	1	8.8543	4.70479	2.23467	high
TCGA-22-4609	0.79726	1	6.04394	5.87232	0.957434	low
TCGA-77-7463	3.89863	1	3.49247	5.74212	0.532203	low
TCGA-77-8145	0.580822	1	6.3194	5.93165	1.01305	high
TCGA-22-5481	6.6	1	4.40931	4.30501	0.824936	low
TCGA-66-2756	0.0821918	0	4.90903	3.51961	1.04787	high
TCGA-60-2695	1.7589	0	5.526	5.2158	0.935942	low
TCGA-NC-A5HG	5.37808	0	3.83304	6.95071	0.479608	low
TCGA-56-8305	0.287671	0	6.24502	3.35676	1.47643	high
TCGA-85-A4PA	2.03014	0	4.80506	3.33793	1.0511	high
TCGA-52-7622	2.36164	0	5.85425	4.68033	1.09847	high
TCGA-85-8664	1.50685	1	3.9438	4.38517	0.729421	low
TCGA-22-5479	7.19178	1	5.22356	5.4599	0.838988	low
TCGA-33-AASJ	9.86301	1	4.99411	5.60575	0.776856	low
TCGA-77-8007	0.542466	1	6.98154	2.13918	2.11991	high
TCGA-77-8150	4.53425	1	4.54553	6.91215	0.571592	low
TCGA-85-8277	0.841096	1	4.5673	5.14825	0.752768	low
TCGA-34-2596	0.219178	1	5.01521	6.39543	0.691825	low
TCGA-43-5668	1.53151	1	4.37436	2.26914	1.11744	high
TCGA-85-6175	0.805479	1	7.84385	4.83454	1.72248	high
TCGA-66-2790	1.91507	0	5.15745	4.07021	1.02178	high
TCGA-33-4538	8.16164	1	4.90214	6.64604	0.648098	low
TCGA-85-8582	3.17808	0	6.81174	5.27262	1.25994	high
TCGA-77-A5GH	3.23836	0	5.51899	2.80785	1.3511	high
TCGA-63-A5MP	2.10685	0	4.66559	6.31726	0.644263	low
TCGA-94-7557	0.0136986	1	4.77469	3.10147	1.08202	high
TCGA-22-5480	5.94521	1	5.04042	4.26177	0.964986	low
TCGA-94-7033	1.75342	0	4.47966	4.96095	0.758685	low
TCGA-66-2727	1.4137	1	4.81393	4.62374	0.865043	low
TCGA-21-1072	8.26301	0	5.22108	5.82811	0.792516	low
TCGA-46-6026	1.1589	0	6.35908	6.44971	0.944656	low
TCGA-34-5928	3.27671	0	6.95496	4.06627	1.56816	high
TCGA-85-7699	2.74247	1	4.15906	4.8012	0.720367	low
TCGA-33-AASB	0.578082	1	5.60822	2.3089	1.4897	high
TCGA-37-5819	0.282192	0	4.04748	3.54	0.850963	low
TCGA-85-8276	2.87671	0	5.73516	3.58931	1.26197	high
TCGA-56-5898	1.52055	0	6.13656	6.07045	0.949515	low
TCGA-22-4601	2.89589	1	5.13697	5.0364	0.876952	low
TCGA-85-A513	2.49315	0	5.90978	2.71029	1.5051	high
TCGA-22-5485	2.50959	1	4.61818	5.907	0.678345	low
TCGA-18-4083	0.515068	1	5.1597	6.96979	0.655731	low
TCGA-85-8350	1.87123	0	6.31546	4.80383	1.20293	high
TCGA-60-2713	4.74247	0	5.76316	5.08635	1.01011	high
TCGA-56-8625	0.863014	1	6.00937	4.09393	1.24688	high
TCGA-22-4604	1.09315	1	5.46276	5.60845	0.868153	low
TCGA-90-7769	0.980822	0	4.2656	5.58268	0.655519	low
TCGA-NK-A5CX	0.30411	0	6.35568	5.2036	1.14237	high
TCGA-34-2600	5.13425	1	5.42083	6.14338	0.79192	low
TCGA-66-2777	0.167123	0	5.73039	4.35118	1.12171	high
TCGA-70-6722	1.00548	0	6.25747	2.69017	1.63997	high
TCGA-O2-A52W	0.715068	1	4.08759	5.33775	0.652348	low
TCGA-96-A4JK	1.6137	0	5.05621	5.32532	0.823022	low
TCGA-56-8503	0.112329	0	6.45496	4.42869	1.31707	high
TCGA-34-5236	0.756164	1	6.91105	3.33584	1.73555	high
TCGA-XC-AA0X	0.0164384	1	6.12509	5.27401	1.06977	high
TCGA-85-A510	1.32055	0	5.34985	3.80411	1.11415	high
TCGA-77-A5G1	11.0301	0	6.16036	2.99195	1.53013	high
TCGA-85-8354	2.72603	0	3.73077	5.06933	0.624391	low
TCGA-22-5473	5.29589	1	5.72387	6.19164	0.844871	low
TCGA-22-1002	0.358904	1	7.00403	3.67215	1.6853	high
TCGA-66-2767	0.167123	0	5.47901	4.13018	1.09295	high
TCGA-60-2707	1.8274	1	6.56075	4.64216	1.30721	high
TCGA-22-1005	5.35068	1	4.90219	2.41749	1.23853	high
TCGA-77-8138	1.47671	1	5.63671	4.14891	1.1315	high
TCGA-52-7811	0.728767	1	5.58824	4.81921	1.00939	high
TCGA-58-A46M	2.93699	0	4.55523	3.97768	0.897995	low
TCGA-21-5782	2.63562	1	5.59148	6.20008	0.817612	low
TCGA-90-7766	0.791781	0	3.91506	6.54646	0.520298	low
TCGA-94-8035	0.334247	0	6.13678	6.08986	0.946747	low
TCGA-34-5239	5.02466	0	6.03357	5.14664	1.06735	high
TCGA-43-2576	3.35068	0	5.94472	2.39577	1.59256	high
TCGA-66-2768	0.167123	0	6.55427	3.76021	1.49395	high
TCGA-18-3412	0.945205	1	4.64568	5.70312	0.704456	low
TCGA-85-6798	0.534247	1	6.24847	6.63246	0.894718	low
TCGA-22-5472	5.41096	1	5.57522	5.29266	0.935886	low
TCGA-58-8386	0.00273973	1	6.69957	4.52988	1.37455	high
TCGA-33-AAS8	3.05205	1	5.23189	5.49315	0.836381	low
TCGA-58-A46K	2.86301	1	4.1341	4.61608	0.736693	low
TCGA-18-5595	2.26575	1	4.17804	6.57928	0.551121	low
TCGA-66-2794	4.50685	0	4.7855	5.7533	0.722715	low
TCGA-66-2773	0.252055	1	5.22689	4.00298	1.04956	high
TCGA-60-2714	4.19452	0	5.57755	2.14752	1.51587	high
TCGA-34-7107	0.0931507	1	5.77964	6.61811	0.802025	low
TCGA-85-A50Z	1.35068	0	3.7817	5.98497	0.549308	low
TCGA-43-A56U	1.18356	0	4.98269	2.7841	1.19355	high
TCGA-98-7454	1.7863	0	6.34171	2.36781	1.75786	high
TCGA-34-A5IX	2.82466	0	5.15366	3.77237	1.06851	high
TCGA-85-8048	2.09589	0	5.76097	3.86613	1.21704	high
TCGA-NC-A5HQ	1.2274	1	4.76269	6.33588	0.657446	low
TCGA-18-5592	4.16164	0	4.31993	5.23642	0.700214	low
TCGA-56-8623	1.89589	1	6.96002	2.85607	1.88977	high
TCGA-56-8082	1.24658	0	4.73092	5.92685	0.694676	low
TCGA-77-7140	1.73151	1	3.61771	6.5413	0.485136	low
TCGA-52-7812	2.28767	1	5.10393	3.22926	1.14752	high
TCGA-18-3409	10.2658	0	6.50722	5.8645	1.07031	high
TCGA-33-A4WN	0.391781	1	4.00134	5.08781	0.664033	low
TCGA-92-8064	0.438356	0	5.41389	5.21343	0.911631	low
TCGA-39-5024	6.87671	0	4.96639	3.08517	1.13535	high
TCGA-22-5492	1.3863	1	4.75178	4.88209	0.819275	low
TCGA-51-4081	2.49589	0	5.20715	5.48565	0.832428	low
TCGA-60-2721	2.69315	0	4.90929	5.69457	0.751046	low
TCGA-98-8021	2.56712	0	6.03652	5.83573	0.961117	low
TCGA-56-A62T	1.20548	0	6.58289	5.03726	1.23695	high
TCGA-NC-A5HI	4.77534	0	3.486	4.2077	0.672156	low
TCGA-63-A5MM	1.24932	1	7.20272	2.75938	2.032	high
TCGA-18-4721	12.8603	0	4.42764	4.42422	0.813554	low
TCGA-98-A53B	0.167123	1	5.44325	5.99029	0.815045	low
TCGA-96-7545	4.75616	1	4.85857	4.9858	0.82712	low
TCGA-60-2723	2.99178	0	4.79513	4.58001	0.866967	low
TCGA-85-8072	2.55342	0	5.90992	4.39579	1.1627	high
TCGA-22-1012	1.17534	1	4.66243	5.268	0.75601	low
TCGA-37-4130	0.676712	0	4.31341	2.07053	1.13536	high
TCGA-63-A5MW	4.49041	0	6.75083	3.7664	1.56401	high
TCGA-21-1079	2.64384	1	7.32502	3.9626	1.73993	high
TCGA-LA-A7SW	1.11781	1	7.41126	2.67778	2.16224	high
TCGA-85-8666	1.88219	1	5.68631	4.49459	1.0859	high
TCGA-56-5897	1.03562	0	6.17445	3.42094	1.43764	high
TCGA-96-A4JL	2.30685	0	5.93497	5.39442	1.00377	high
TCGA-21-1081	0.778082	1	6.28852	4.28218	1.29465	high
TCGA-66-2800	4.08767	0	5.93119	3.96044	1.24918	high
TCGA-18-3421	7.24658	0	4.69765	4.37992	0.873448	low
TCGA-46-3767	1.08493	0	6.19585	3.85028	1.35302	high
TCGA-43-2581	3.22192	0	4.64581	2.44582	1.16018	high
TCGA-52-7810	2.52877	0	5.71641	3.91085	1.19598	high
TCGA-56-7222	1.53973	1	5.81875	3.56693	1.29175	high
TCGA-98-A53I	1.54795	0	4.197	4.17588	0.79996	low
TCGA-66-2742	1.75616	0	5.61816	3.62372	1.22087	high
TCGA-85-8353	0.257534	1	6.29523	4.09823	1.33377	high
TCGA-39-5021	5.71507	1	4.78329	4.17521	0.919825	low
TCGA-63-A5MJ	4.99726	0	4.79483	5.25078	0.782268	low
TCGA-66-2786	2.16438	0	6.02356	3.4423	1.3824	high
TCGA-85-8479	1.28219	0	7.02083	5.05029	1.37008	high
TCGA-56-7580	2.53425	0	4.60654	3.87517	0.92341	low
TCGA-NK-A7XE	0.0356164	0	4.27587	2.69426	1.02275	high
TCGA-56-A5DR	0.0109589	0	6.11814	3.19009	1.46955	high
TCGA-34-2608	2.73973	1	6.07139	4.76965	1.14101	high
TCGA-66-2766	0.0849315	0	4.45215	5.0062	0.748529	low
TCGA-33-4566	14.4849	1	7.65569	2.12298	2.49498	high
TCGA-33-AASD	6.16164	1	6.22218	3.61504	1.41147	high
TCGA-34-5232	6.76986	0	4.09668	5.55393	0.632469	low
TCGA-22-4613	0.980822	1	4.08839	4.7188	0.71735	low
GSM4750621	3.45205	1	4.85517	4.88494	0.839316	low
GSM4750623	5.67397	0	5.29927	5.56539	0.840551	low
GSM4750624	7.7726	0	5.68809	4.16248	1.14304	high
GSM4750625	1.2411	1	5.92513	3.36752	1.36595	high
GSM4750626	2.28767	1	4.55158	3.79571	0.922572	low
GSM4750627	5.33151	0	4.47614	5.2605	0.724058	low
GSM4750630	2.86301	0	8.42547	5.11331	1.89549	high
GSM4750631	1.59452	1	5.13402	6.54472	0.695577	low
GSM4750635	1.8411	1	6.15181	4.6769	1.1797	high
GSM4750636	5.15342	0	4.3503	3.85242	0.871818	low
GSM4750638	0.887671	1	5.18938	3.2964	1.15912	high
GSM4750639	4.20548	1	3.88908	5.77938	0.581551	low
GSM4750640	0.621918	1	5.20219	4.19201	1.01363	high
GSM4750642	6.54521	0	5.41183	3.48271	1.18775	high
GSM4750643	4.93973	0	4.55926	3.81135	0.922048	low
GSM4750645	2.65205	1	5.96823	4.00119	1.2524	high
GSM4750650	2.64932	1	5.48482	4.92603	0.968871	low
GSM4750651	4.97534	0	4.49639	4.92603	0.765796	low
GSM4750654	0.484932	1	4.9472	5.77121	0.749008	low
GSM4750655	2.63836	1	5.46352	4.8662	0.972848	low
GSM4750657	1.89315	1	4.95753	5.37952	0.797274	low
GSM4750658	5.79178	0	5.45224	5.86615	0.832469	low
GSM4750659	5.30137	0	4.38619	5.64295	0.668403	low
GSM4750660	5.01644	0	4.35224	2.5536	1.06418	high
GSM4750662	4.95616	0	6.18187	4.28176	1.26229	high
GSM4750665	4.37534	1	6.23128	5.21419	1.10725	high
GSM4750667	5.46849	0	5.84789	3.55603	1.30291	high
GSM4750671	2.1589	1	5.56762	4.41894	1.06796	high
GSM4750672	0.846575	1	4.55402	2.82698	1.07075	high
GSM4750674	4.77808	0	4.48338	5.03959	0.750266	low
GSM4750675	4.94795	0	6.08089	5.81676	0.974144	low
GSM4750676	4.49041	0	6.08691	3.40756	1.41089	high
GSM4750679	2.29863	1	5.88044	3.53601	1.31707	high
GSM4750680	4.7863	1	5.31225	5.01586	0.917183	low
GSM4750686	2.64384	0	4.81397	3.32111	1.05605	high
GSM4750690	5.16986	0	5.15548	3.39557	1.13247	high
GSM4750699	2.59726	1	5.40366	4.40581	1.02916	high
GSM4750700	5.67123	0	4.84999	4.83266	0.845022	low
GSM4750703	5.08219	0	4.28429	7.14293	0.518486	low
GSM4750704	5.32603	0	5.25563	5.55313	0.833429	low
GSM4750706	5.08767	0	4.70932	4.6777	0.836829	low
GSM4750709	1.36438	1	4.63625	3.17214	1.03568	high
GSM4750713	2.67123	1	5.97148	3.94074	1.26502	high
GSM4750714	4.04658	1	5.12881	3.28666	1.14424	high
GSM4750717	5.7726	0	5.09384	5.18226	0.848822	low
GSM4750720	5.70959	0	5.23685	3.50796	1.13491	high
GSM4750721	7.43562	1	6.44287	4.12393	1.37604	high
GSM4750722	4.99726	0	4.27438	7.15649	0.516191	low
GSM4750723	5.93151	0	5.02834	4.63589	0.908632	low
GSM4750725	8.38904	0	4.79571	6.11039	0.685915	low
GSM4750726	4.76712	1	6.41614	4.90642	1.21289	high
GSM4750727	1.46027	1	5.06425	2.97523	1.18184	high
GSM4750728	3.89863	1	8.0307	3.27867	2.28536	high
GSM4750731	6.53699	0	7.54854	4.79142	1.61623	high
GSM4750732	5.48493	0	4.36224	5.81315	0.647504	low
GSM4750735	1.32877	1	5.4123	4.08564	1.0831	high
GSM4750738	5.07671	0	5.74856	3.62052	1.25997	high
GSM4750742	5.65753	0	5.70838	3.36371	1.29804	high
GSM4750743	5.56164	0	5.47584	4.44341	1.04098	high
GSM4750744	3.66849	1	5.50318	3.76928	1.16173	high
GSM4750746	4.25205	1	5.06515	4.29528	0.965713	low
GSM4750749	5.83562	0	4.05647	6.51082	0.541049	low
GSM4750751	5.46849	0	4.96026	4.0894	0.972079	low
GSM4750753	5.27123	0	5.58349	3.48135	1.23753	high
GSM4750754	1.70411	1	5.46692	3.12476	1.27124	high
GSM4750755	5.66849	0	4.28718	4.42809	0.786344	low
GSM4750759	5.10411	0	5.07552	5.58049	0.795123	low
GSM4750760	5.34247	1	4.77122	4.00769	0.941022	low
GSM4750762	4.99726	0	4.81523	5.7506	0.728148	low
GSM4750763	1.63288	1	6.02981	4.15418	1.24145	high
GSM4750764	5.26301	0	4.54061	4.92196	0.77438	low
GSM4750765	4.58082	0	4.38009	5.83304	0.648282	low
GSM4750766	2.20548	1	4.28947	4.6931	0.755478	low
GSM4750768	7.15616	0	5.57477	3.25643	1.27825	high
GSM4750769	3.23014	0	4.40556	4.37468	0.815454	low
GSM4750770	4.20274	1	4.16468	4.7631	0.725553	low
GSM4750771	5.14247	1	4.60233	4.0923	0.892313	low
GSM4750774	0.69589	1	7.16766	5.33298	1.35869	high
GSM4750776	4.98904	0	5.55851	7.20425	0.69558	low
GSM4750777	5.19452	0	11.9421	3.82141	5.33448	high
GSM4750778	1.13151	1	5.01363	7.78106	0.55933	low
GSM4750781	5.00274	0	4.92188	5.55054	0.770101	low
GSM4750786	5.27123	0	5.83015	3.69595	1.26991	high
GSM4750789	2.13699	1	5.12648	3.83578	1.05136	high
GSM4750790	1.48219	1	5.11587	4.24491	0.98501	low
GSM4750791	3.52877	1	5.28577	3.8779	1.08495	high
GSM4750792	4.06301	0	5.37572	4.3311	1.0341	high
GSM4750793	0.986301	1	6.27837	3.78274	1.3942	high
GSM4750794	2.36712	1	5.67828	5.38971	0.944973	low
GSM4750796	7.47945	0	5.11488	4.52427	0.943532	low
GSM4750798	5.03014	0	6.04913	4.82706	1.12505	high
GSM4750801	1.42192	1	5.2566	3.57092	1.12931	high
GSM4750802	0.293151	1	5.65041	6.97623	0.736228	low
GSM4750803	5.49863	0	4.70895	4.75907	0.826391	low
GSM4750805	0.673973	1	7.42262	3.64542	1.86946	high
GSM4750806	5.31507	0	4.66453	5.45085	0.735499	low
GSM4750807	0.70137	1	5.32454	3.48476	1.16297	high
GSM4750808	1.21096	1	6.47499	5.79173	1.07404	high
GSM4750810	1.54521	1	6.16279	3.58243	1.39863	high
GSM4750811	5.10685	0	5.22695	6.12727	0.758082	low
GSM4750813	5.12329	0	6.43057	5.11481	1.17883	high
GSM4750815	2.22466	1	4.97731	4.71286	0.887144	low
GSM4750818	2.30411	1	5.86507	2.94279	1.43708	high
GSM4750819	5.01918	0	5.59885	4.19921	1.11274	high
GSM4750821	5.2274	0	5.22301	3.4949	1.13344	high
GSM4750824	1.93699	1	6.22898	4.6655	1.20366	high
GSM4750826	5.03014	0	5.99622	5.02984	1.07699	high
GSM4750827	5.0411	0	4.55926	6.60968	0.600653	low
GSM4750828	0.380822	1	6.7194	3.04807	1.73289	high
GSM4750829	5.01918	0	6.25077	2.69964	1.63499	high
GSM4750830	5.26849	0	4.32685	7.55232	0.491931	low
GSM4750831	4.98904	0	5.60967	3.10438	1.31928	high
GSM4750839	5.67397	0	6.10511	2.99943	1.50841	high
GSM4750843	1.2411	1	6.46466	2.85402	1.68016	high
GSM4750844	5.07123	0	5.54789	5.20622	0.942212	low
GSM4750846	4.74521	0	4.30298	5.20134	0.701153	low
GSM4750848	4.73425	0	5.27069	3.249	1.19037	high
GSM4750849	1.61644	1	4.88038	6.1029	0.70068	low
GSM4750851	4.47123	0	5.12126	3.77427	1.05999	high
GSM4750853	0.986301	1	7.18769	3.42802	1.82766	high
GSM4750854	5.23562	0	5.13543	4.65575	0.929255	low

## Sheet: S6
Table S6: genes identified by Cox regression
id	coef
FSTL3	0.23797
RGMA	-0.153156

## Sheet: S7
Table S7: The relationship between the CRG score and the number of immune cells
Mixture	B cells naive	B cells memory	Plasma cells	T cells CD8	T cells CD4 naive	T cells CD4 memory resting	T cells CD4 memory activated	T cells follicular helper	T cells regulatory (Tregs)	T cells gamma delta	NK cells resting	NK cells activated	Monocytes	Macrophages M0	Macrophages M1	Macrophages M2	Dendritic cells resting	Dendritic cells activated	Mast cells resting	Mast cells activated	Eosinophils	Neutrophils	P-value	Correlation	RMSE
TCGA_TCGA-90-A4EE	0.0581005	0	0.0577135	0.220483	0	0.149957	0.0361334	0.035966	0.0207451	0	0	0.0571721	0	0.107016	0.107514	0.0835375	0.0318682	0	0.0261896	0	0	0.00760371	0.012	0.273893	0.977598
TCGA_TCGA-85-8049	0.142688	0	0.117314	0.0874978	0	0.124641	0.0332652	0.0623111	0.00501557	0	0.0379176	0	0	0.18507	0.0652352	0.10269	0.00313861	0	0.0109136	0.011612	0	0.01069	0.005	0.367476	0.932499
TCGA_TCGA-33-6737	0.0406444	0	0.0138291	0.0963119	0	0.13998	0.0168136	0.0860167	0.0415086	0	0.0160651	0.055057	0.0273808	0.162046	0.0675062	0.11343	0.0159581	0.00615552	0.0484178	0	0.0274294	0.0254499	0.013	0.264153	0.975587
TCGA_TCGA-39-5016	0.0996752	0	0	0.178401	0	0	0.0503943	0.0642572	0.0281985	0	0.0122714	0.0233551	0.0057433	0.0468387	0.203328	0.147225	0.0680383	0	0.0694923	0	0	0.00278162	0.001	0.496308	0.868172
TCGA_TCGA-56-8304	0.106716	0	0.250829	0.150483	0	0	0.0814667	0.0612467	0.0121654	0	0.00140486	0.0172687	0.0111492	0.0990675	0.100108	0.0488217	0.0301388	0.0225212	0	0	0.00661262	0	0.001	0.432641	0.906062
TCGA_TCGA-92-8063	0.06506	0	0.0250526	0.163253	0	0.0797027	0	0.0590017	0	0	0	0.0462639	0.0228003	0.149828	0.0712846	0.147987	0.0306688	0.102986	0.00953176	0	0	0.02658	0.037	0.177278	1.01441
TCGA_TCGA-22-4593	0.0606292	0	0.0443064	0.141417	0	0.297202	0	0	0.00113277	0	0.0646287	0	0	0.179378	0.0375818	0.0909923	0	0.00188954	0	0.0571756	0	0.0236674	0.037	0.178156	1.02054
TCGA_TCGA-43-8115	0.0748302	0	0.113478	0.0925728	0	0.214544	0.031629	0.0164008	0	0	0.0270531	0	0	0.135978	0.058835	0.145141	0.0420319	0.011327	0.0213927	0	0	0.0147864	0.009	0.298991	0.96091
TCGA_TCGA-22-4599	0.0192857	0	0.0667657	0.196748	0	0.0953405	0.175459	0.00387835	0	0	0.0504278	0	0	0.0897398	0.0832581	0.145518	0.0382966	0	0.0128493	0	0.0119606	0.0104733	0.021	0.213578	0.995443
TCGA_TCGA-60-2712	0.0782141	0	0.172562	0.0999855	0	0.149054	0.0532783	0.0218017	0.0102614	0	0.0498964	0	0	0.161408	0.102406	0.089137	0	0.00129091	0.0103525	0	0	0.000352535	0.004	0.371321	0.932477
TCGA_TCGA-21-1080	0.10234	0	0.0976994	0.220348	0	0	0.113714	0.050126	0.00281921	0	0.0232265	0	0.00310123	0.109725	0.0588358	0.118545	0	0.0486991	0.0327166	0	0.00259137	0.015512	0.001	0.409665	0.911353
TCGA_TCGA-43-5670	0.000402436	0.00572012	0	0.0162162	0	0.123247	0	0.0213978	0.0120515	0	0.107564	0	0	0.220572	0	0	0	0.2015	0	0.254535	0	0.0367928	0.073	0.129787	1.06485
TCGA_TCGA-33-AASI	0.124346	0	0.166667	0.176042	0	0	0.00571156	0.0908047	0.0987188	0	0.016607	0	0	0.0523345	0.13845	0.0429027	0	0.0745621	0.0128547	0	0	0	0.003	0.389782	0.929632
TCGA_TCGA-56-7582	0.0598708	0	0.010282	0.102075	0	0.0183682	0.0470544	0.0656067	0.0201239	0	0.0515264	0	0.000166522	0.218805	0.140519	0.165929	0.0596264	0	0.0318837	0.00157265	0.00502905	0.00156152	0.005	0.35858	0.936398
TCGA_TCGA-58-8388	0.132279	0	0.0355565	0.145481	0	0.0594595	0.0183127	0.0849668	0.0758899	0	0	0.0485806	0.0138978	0.0814438	0.115803	0.0869004	0.0404482	0	0.0609807	0	0	0	0.006	0.337809	0.944949
TCGA_TCGA-56-7822	0.100805	0	0.0376193	0.0740039	0	0.143966	0.00502998	0	0.0433583	0	0.00241174	0.0167047	0.0032479	0.139462	0.0225756	0.219071	0.0821461	0.0194775	0.063081	0	0	0.02704	0.006	0.347996	0.938071
TCGA_TCGA-56-7579	0.119712	0	0.0231858	0.0110993	0	0.0876744	0.0018079	0	0.0365578	0	0.0432773	0	0	0.337151	0.0245814	0.175778	0.0934395	0.00573674	0.00208668	0.0168472	0	0.021065	0.001	0.429126	0.904249
TCGA_TCGA-22-1016	0.111885	0	0.0340157	0.0515534	0	0.117215	0.0134479	0	0	0	0	0	0.0252637	0.129367	0.0130475	0.278117	0.0029396	0.080634	0.0353385	0	0	0.107176	0.007	0.318811	0.952976
TCGA_TCGA-46-6025	0.111912	0	0.111798	0.134541	0	0.0222671	0.0728095	0.0292407	0.00567648	0	0.0453961	0	0	0.157103	0.136466	0.130121	0	0.0256448	0	0.0170248	0	0	0.006	0.351006	0.941363
TCGA_TCGA-60-2715	0.055389	0	0	0.0416733	0	0.253838	0.0651329	0.0260137	0.00167537	0	0.0120325	0	0.0474974	0.0917711	0.0725799	0.174036	0.068175	0.0230186	0.0616136	0	0	0.00555327	0.067	0.143107	1.01892
TCGA_TCGA-L3-A4E7	0.0478905	0	0.157007	0.0456584	0	0.0700951	0	0.0400917	0.0501438	0	0.0193793	0.00730472	0	0.180876	0.081754	0.108661	0.00409421	0.0486698	0.0178876	0.0701659	0	0.0503211	0.007	0.314781	0.957194
TCGA_TCGA-60-2709	0.0835134	0	0.0783314	0.0861995	0	0.0934067	0.0270165	0.0406561	0.0204745	0	0.00382517	0	0	0.348132	0.0554157	0.127685	0.00424199	0	0.031102	0	0	0	0.006	0.337261	0.949997
TCGA_TCGA-77-7141	0.119317	0	0.0282636	0.0960012	0	0.0281558	0.00973354	0.0727588	0.0308227	0	0.0177531	0.000915742	0	0.0765064	0.192234	0.147304	0.10486	0	0.0723518	0	0	0.00302272	0.024	0.197937	1.00979
TCGA_TCGA-22-5477	0.0544556	0	0.0129433	0.207827	0	0.140655	0.10226	0.0527173	0.00543356	0	0.025067	0.001879	0.0105268	0.117624	0.0691555	0.126079	0.039632	0	0.028679	0	0	0.00506607	0.074	0.128826	1.03375
TCGA_TCGA-63-A5ML	0.0703064	0	0.0186722	0.21788	0	0.0238695	0.0231058	0.0753873	0.0394521	0	0.0285152	0.0285735	0.00288839	0.0353162	0.0825759	0.28035	0.0269879	0	0.0447491	0	0	0.00137074	0.013	0.264036	0.976389
TCGA_TCGA-77-8130	0	0.0107634	0.0564287	0.0225205	0	0.120711	0.00457455	0.0187417	0.0257301	0	0.0191005	0.0062408	0	0.418103	0.0686956	0.129691	0.0435969	0.0101938	0	0.0449085	0	0	0.026	0.193676	1.03269
TCGA_TCGA-21-1070	0.0987204	0	0.115225	0.154021	0	0.0457405	0.0929144	0.0499506	0.03916	0.00613451	0.0322382	0	0	0.0445296	0.0893159	0.12357	0	0.0668211	0	0.00470239	0	0.036956	0.005	0.366411	0.932133
TCGA_TCGA-60-2711	0.0640954	0	0.153352	0.199117	0	0.00268489	0.113457	0.057845	0.0180306	0.00145922	0	0.0284755	0	0.0451988	0.0579672	0.0900425	0.0529701	0.0262546	0.0890509	0	0	0	0.006	0.334941	0.945349
TCGA_TCGA-77-A5FZ	0.0889088	0.0593952	0.0803355	0.152443	0	0.147078	0.0533144	0.0135666	0.0254735	0	0	0.00987594	0.0227622	0.0734223	0.0405217	0.121036	0.0335384	0.00122953	0.0271722	0	0	0.0499263	0.003	0.395789	0.917685
TCGA_TCGA-98-A53J	0.0759508	0	0.121516	0.0889623	0	0.0935878	0	0.0764426	0	0	0.0120266	0.0184476	0	0.213598	0.117256	0.0961772	0.0692874	0.00449011	0	0	0	0.0122578	0.008	0.30365	0.963443
TCGA_TCGA-98-8020	0.00517368	0	0.0324953	0.123675	0	0.236219	0.0245781	0.000928817	0	0	0.0465196	0	0	0.235497	0.111586	0.125606	0.029	0	0	0.0287218	0	0	0.035	0.181005	1.02151
TCGA_TCGA-98-A53C	0.138738	0	0.109866	0.101973	0	0.227219	0.0503521	0	0.0112288	0	0.033283	0	0.0217879	0.0190693	0.0484653	0.0963761	0.0417871	0.011135	0.0782493	0	0	0.01047	0.004	0.369606	0.929932
TCGA_TCGA-77-7335	0.0435753	0	0.0522544	0.211962	0	0	0.106382	0.0354808	0.0442028	0.0611065	0	0	0	0.119501	0.155215	0.13045	0.0215239	0	0.0183471	0	0	0	0.008	0.30404	0.962655
TCGA_TCGA-21-1077	0.0999839	0	0.209841	0.0520382	0	0.116301	0.0197214	0.00243146	0	0	0.0295738	0	0	0.283506	0.0200021	0.112243	0.00274498	0.0102952	0	0.0402744	0.000982488	6.17628e-05	0.001	0.436675	0.902235
TCGA_TCGA-90-A4ED	0.175006	0	0.292043	0.0757078	0	0.0094539	0.0428035	0.0232367	0.00381032	0	0	0.0303179	0	0.129405	0.0455336	0.125181	0	0	0.0475024	0	0	0	0.001	0.479439	0.88403
TCGA_TCGA-22-1000	0.0960509	0	0.136878	0.0547827	0	0.179382	0.0039204	0.0567498	0.0226775	0	0.00676696	0	0.000984829	0.1091	0.0512643	0.121635	0.113856	0.00608408	0.0326281	0	0	0.00724018	0.006	0.34417	0.941488
TCGA_TCGA-63-5128	0.0209476	0	0.0791598	0	0	0.212403	0.00515033	0.0122637	0	0	0.060126	0	0.0100655	0.175394	0.0417161	0.165792	0.0621596	0.0331879	0	0.0585227	0.0432413	0.0198699	0.02	0.217858	0.992905
TCGA_TCGA-21-5787	0.106937	0	0.0498938	0.369778	0	0	0.119213	0.0840689	0.0199091	0	0.00147244	0.034065	0.00632823	0.0146977	0.0299018	0.0602858	0.0193391	0.0133034	0.062472	0	0	0.0083347	0.018	0.229739	1.00344
TCGA_TCGA-51-4080	0.077685	0	0.0154541	0.10766	0	0.0736838	0.0325217	0.0255848	0.0150858	0	0.034645	0	0.0313655	0.152563	0.0996174	0.22943	0.030056	0.0496766	0.00991798	0.00067249	0	0.0143818	0.006	0.330813	0.947413
TCGA_TCGA-68-A59I	0.219805	0	0.222486	0.102018	0	0.0776093	0.0178448	0.0682671	0.022084	0	0.00281245	0	0	0.124115	0.0271977	0.0693993	0	0.0106563	0.0164606	0	0	0.019244	0.001	0.472162	0.88482
TCGA_TCGA-60-2716	0.093347	0	0.0490964	0.0772843	0	0.173706	0.00271512	0.062143	0.0431407	0	0.0187252	0.0106862	0	0.124659	0.05997	0.123416	0.0740246	0.0216698	0.0535188	0	0	0.011898	0.022	0.199843	0.999196
TCGA_TCGA-22-5474	0.0575958	0	0.149215	0.184134	0	0	0.0604697	0.0405943	0.0649362	0	0.0419613	0	0.00103927	0.0864186	0.133602	0.112335	0.0290559	0	0.0316629	0	0.0023943	0.00458561	0.006	0.326523	0.952402
TCGA_TCGA-77-7139	0.0551595	0	0.00358245	0.181884	0	0.00889531	0.0302889	0.070529	0.0510651	0	0	0	0	0.287691	0.100395	0.162281	0.0096087	0	0.0348734	0	0.00374664	0	0.045	0.168124	1.02764
TCGA_TCGA-21-5786	0.0857001	0	0.200445	0.127762	0	0.0247101	0	0.0520182	0.0453202	0	0.00135428	0.0126991	0	0.196397	0.119934	0.0784798	0.00684502	0	0.0381557	0	0	0.0101786	0.005	0.365398	0.938896
TCGA_TCGA-O2-A5IB	0.24593	0	0.118319	0.164472	0	0.0680471	0.0265536	0.0702742	0	0	0	0.00483875	0.0137788	0.0817771	0.0604265	0.0981673	0	0.0446996	0.000189697	0	0.00252675	0	0.001	0.415402	0.912267
TCGA_TCGA-22-5489	0.0503077	0	0.17308	0.0926885	0	0.100714	0.0401358	0.0443057	0.0542622	0	0	0.0258487	0	0.167877	0.14212	0.079233	0.0124786	0	0.0162487	0	0	0.000701537	0.005	0.358604	0.939904
TCGA_TCGA-LA-A446	0.232411	0	0.00706327	0.111975	0	0.11362	0	0.0624333	0.00895482	0	0.0151001	0	0.013191	0.152612	0.026392	0.118843	0.0195988	0.0144489	0	0.0992784	0	0.0040788	0.005	0.367149	0.932007
TCGA_TCGA-63-7021	0.105446	0	0.236554	0.0831672	0	0.106053	0.0255235	0.00864415	0.0154592	0	0.0338655	0	0	0.163769	0.0605625	0.0928159	0.0250207	0	0.0337499	0	0	0.00936917	0.001	0.48291	0.875112
TCGA_TCGA-90-7767	0.0391804	0	0.00834146	0.139756	0	0.132077	0.0314695	0.0333307	0.10469	0	0	0.0181932	0	0.225419	0.169061	0.053466	0.0344234	0	0.0105913	0	0	0	0.347	0.0244918	1.10054
TCGA_TCGA-60-2720	0.138106	0	0.141359	0.0295793	0	0.0715797	0.0689107	0.0535493	0.0250584	0.0145	0.0192737	0	0	0.223384	0.10032	0.0737818	0.0092508	0	0.0252726	0	0	0.00607422	0.001	0.429705	0.902631
TCGA_TCGA-77-8008	0.115297	0	0.110932	0.0585005	0	0.199639	0	0.0101184	0.00603988	0	0.069703	0	0	0.102348	0.0274906	0.152228	0.0142537	0.0070801	0	0.108302	0	0.018068	0.006	0.352412	0.938044
TCGA_TCGA-22-5483	0.0985199	0	0.0829095	0.138172	0	0.013607	0.0479982	0.0190499	0.0264404	0	0.027759	0	0	0.254452	0.0778858	0.187172	0	0	0.0176273	0	0	0.00840667	0.001	0.431106	0.901613
TCGA_TCGA-22-1017	0.0374848	0	0.0114427	0.0625386	0	0.056176	0.0324323	0.132164	0	0	0	0.0563848	0.00273321	0.0993555	0.0894174	0.152993	0.0471713	0.0792368	0.131295	0	0	0.0091745	0.073	0.131029	1.02595
TCGA_TCGA-18-3411	0.0325607	0	0.0615183	0.102271	0	0	0.0682384	0.0716434	0	0	0.0049169	0.0302476	0.00198768	0.109114	0.0983904	0.24704	0.0535627	0	0.100497	0	0	0.0180118	0.045	0.168129	1.01053
TCGA_TCGA-77-8133	0.247203	0.0338843	0.0371692	0.0660391	0	0.0796926	0.0124403	0.110381	0.0347266	0	0.00248408	0.00310925	0	0.200977	0.0155908	0.0758314	0.0228695	0.0349932	0.0226095	0	0	0	0.001	0.515142	0.857692
TCGA_TCGA-NC-A5HR	0.0604014	0	0.0275068	0.141818	0	0	0.0511638	0.117035	0.0334169	0	0.0440017	0.014577	0.000272387	0.072666	0.192553	0.145453	0.0645842	0.0269453	0.00116144	0	0	0.00644466	0.004	0.37427	0.931519
TCGA_TCGA-66-2769	0.0869337	0	0.122552	0.0642114	0	0.145252	0	0.0269022	0.0257466	0	0	0.010696	0	0.301822	0.0548515	0.104431	0.00909378	0	0.0167163	0.0132773	0	0.0175141	0.01	0.291748	0.971564
TCGA_TCGA-94-8491	0.187612	0	0.154855	0.131241	0	0.0809895	0	0.0377245	0.088736	0	0	0.0347192	0	0.0498213	0.0302944	0.109474	0.0263599	0.0202439	0.0212697	0	0	0.0266594	0.001	0.439466	0.8987
TCGA_TCGA-L3-A524	0.0492007	0	0.0260199	0.10256	0	0.0267311	0.0295728	0.0881245	0.0270907	0	0.0283007	0	0	0.297885	0.110574	0.208788	0	0	0.00366385	0.00148979	0	0	0.083	0.120689	1.05338
TCGA_TCGA-60-2706	0.0339402	0	0.00511778	0.170676	0	0.0927615	0.0819236	0.0103957	0.0442444	0	0.078713	0	0.0236695	0.126945	0.100714	0.14917	0.0245366	0	0.043434	0	0.00542134	0.00833826	0.107	0.0915241	1.04764
TCGA_TCGA-37-A5EL	0.00737623	0	0	0.163403	0	0	0.217953	0	0.0092212	0	0.073648	0.0351787	0	0.0501897	0	0.000674085	0	0.384974	0.0462632	0	0	0.0111189	0.008	0.299855	0.979536
TCGA_TCGA-77-A5G7	0.177216	0	0.18974	0.14087	0	0.0347855	0.0173821	0.0164173	0.041362	0	0	0.0328169	0.0151126	0.0701716	0.10475	0.0496394	0.0137087	0.0621899	0.0338378	0	0	0	0.001	0.425856	0.908561
TCGA_TCGA-56-A5DS	0.137409	0	0.192822	0.0822378	0	0.118371	0.0242868	0.0273167	0.0638897	0	0.0304409	0	0.00580563	0.0362651	0.0455398	0.0499915	0.0544433	0.0176371	0.0661091	0	0	0.0474338	0.001	0.437371	0.899087
TCGA_TCGA-56-A4BW	0.0658037	0	0.110358	0.090911	0	0.0416124	0.0195122	0.074332	0.0656486	0	0.00152394	0.0147921	0	0.148191	0.0759254	0.0838005	0.00827556	0.0569955	0.11792	0	0	0.0243981	0.012	0.273899	0.969955
TCGA_TCGA-85-A4JC	0.000275993	0.00589126	0.0288463	0.070442	0	0.197016	0.00219521	0.054676	0.0538958	0	0.0372642	0	0.00522546	0.155627	0.0420761	0.0881195	0.00194156	0.0624914	0	0.107965	0	0.08605	0.096	0.0997702	1.04815
TCGA_TCGA-66-2782	0.0377856	0	0.106648	0.0863282	0	0.0683003	0.0340715	0.0400024	0.0152266	0	0.048976	0	0	0.0337594	0.120348	0.221459	0.0435922	0	0.0368369	0	0.000396513	0.106269	0.009	0.296306	0.961481
TCGA_TCGA-NK-A5CT	0.128772	0	0.0954646	0.0998759	0	0.0611738	0.0235459	0.105903	0.0136932	0	0.100948	0	0.00307353	0.066521	0.0386546	0	0.0103351	0.0393004	0	0.150083	0.0102869	0.0523681	0.004	0.370377	0.931363
TCGA_TCGA-85-7950	0	0.0283912	0	0.161203	0	0.211636	0.0192815	0.0522261	0.056257	0	0.0221618	0.0454123	0	0.151172	0.121796	0.0456831	0.00119895	0.0434692	0.03667	0	0	0.00344291	0.29	0.0331145	1.09682
TCGA_TCGA-94-A4VJ	0.0928493	0	0.0375097	0.0718932	0	0.0907931	0	0.0604414	0.0605652	0	0	0.0511565	0	0.210319	0.0831421	0.0945659	0.0971001	0.0220376	0.0245577	0	0	0.00306947	0.009	0.29474	0.963102
TCGA_TCGA-O2-A52Q	0.0142834	0	0.00664751	0.11211	0	0.0598952	0.0378845	0.0296709	0.0433735	0	0.00724288	0.00670678	0	0.35928	0.151138	0.133285	0.0228752	0	0	0	0.00608131	0.00952543	0.001	0.500654	0.865001
TCGA_TCGA-77-8156	0.0674779	0	0.0790269	0.178601	0	0.0511824	0.0946977	0.0418018	0.0424504	0	0.0369771	0	0	0.212136	0.0893695	0.076526	0.00999346	0	0.0197603	0	0	0	0.007	0.306901	0.959011
TCGA_TCGA-37-3792	0.0189682	0	0.00108512	0.115653	0	0	0.0679005	0.0309264	0.00689551	0	0.0154635	0.00158196	0	0.22611	0.0572026	0.325405	0	0.0435937	0	0.0236915	0	0.065523	0.001	0.521471	0.853778
TCGA_TCGA-70-6723	0	0	0.0173485	0.376194	0	0.0500811	0.126149	0.0370367	0	0	0.0257308	0.0306879	0.00339441	0.0546471	0.13671	0.112369	0.0116578	0	0.0179935	0	0	0	0.067	0.144454	1.05255
TCGA_TCGA-77-6843	0.042555	0	0	0.124426	0	0.100294	0	0.0409956	0.0391551	0	0.00777706	0	0	0.0858263	0.0269498	0.280795	0.101822	0.065537	0.027727	0.00470433	0.0514356	0	0.013	0.262189	0.975175
TCGA_TCGA-96-8169	0.189919	0	0.185785	0.0737698	0	0.0719659	0	0.0199891	0.0777747	0	0.0175942	0.00388778	0.00908494	0.0602477	0.0399073	0.0881324	0.0897009	0.00599794	0.0491016	0	0	0.017142	0.001	0.503431	0.863302
TCGA_TCGA-58-8393	0.0615967	0	0.037327	0.182211	0	0.0779777	0.103403	0.0665623	0.0247184	0	0.0796645	0	0.0120019	0.0604704	0.0869209	0.131264	0.019323	0.0255994	0.00992632	0	0	0.0210332	0.014	0.248011	0.983833
TCGA_TCGA-34-8455	0.0687199	0	0.173058	0.0893465	0	0.0804857	0.0187274	0.0334731	0.00626576	0	0.00229477	0.0173954	0	0.101501	0.115504	0.127654	0	0.0228335	0.103433	0	0	0.0393084	0.001	0.444817	0.89473
TCGA_TCGA-18-4086	0.0662124	0	0.173411	0.120234	0	0.0421465	0.058888	0	0.0149338	0	0.0440309	0	0.00809084	0.0523126	0.143422	0.125841	0.0833574	0	0.0535608	0	0	0.0135593	0.006	0.337621	0.946918
TCGA_TCGA-56-8629	0.101179	0	0.041391	0.150472	0	0.0767079	0.100192	0.0020082	0.00155814	0	0.0398048	0.00789993	0.00832888	0.246443	0.0507224	0.0922233	0.0190638	0.0097501	0.0510855	0	0	0.00117017	0.012	0.276178	0.970117
TCGA_TCGA-43-6143	0.161829	0	0.0636786	0	0	0.17332	0.0211698	0	0.0457578	0	0.0471219	0.00121358	0	0.25333	0.0470558	0.164353	0	0.00416356	0.0126574	0	0	0.00434935	0.012	0.276082	0.975341
TCGA_TCGA-NC-A5HL	0	0.0533505	0.00663842	0.216991	0	0	0.0746752	0.0539279	0	0	0	0.0555792	0	0.196475	0.169536	0.127045	0.0259487	0	0.0198333	0	0	0	0.036	0.179077	1.02625
TCGA_TCGA-51-4079	0.147471	0	0.168765	0.0826199	0	0.144623	0.0132115	0.0470348	0.0135518	0	0	0.00872635	0.0101599	0.0797948	0.117561	0.0990426	0.0383901	0.00379536	0.0216271	0.00362601	0	0	0.001	0.441846	0.89711
TCGA_TCGA-85-A4JB	0.24851	0	0.118484	0.0416377	0	0.164644	0	0.0623013	0.0150568	0	0	0.102953	0	0.0919628	0.0725688	0.00796377	0	0.000405969	0	0.0466419	0.00337169	0.023498	0.002	0.40243	0.922011
TCGA_TCGA-98-8022	0.0233292	0.0107397	0.00688486	0.1155	0	0.137272	0	0.0906872	0.0404793	0	0.0158837	0.0302399	0	0.268756	0.0933257	0.10836	0.0377268	0	0.0208161	0	0	0	0.096	0.100637	1.0576
TCGA_TCGA-56-A4BX	0.0563524	0	0.066779	0.24251	0	0.0594229	0	0	0.00307363	0	0.0383159	0	0.0295289	0.0187465	0	0.252594	0.149463	0.0410674	0	0.0184045	0.0233229	0.000419036	0.083	0.120444	1.032
TCGA_TCGA-NC-A5HO	0.0729475	0	0.0205635	0.25115	0	0	0.0595431	0.0713487	0.106938	0	0.033622	0	0.00753035	0.0807858	0.113768	0.0269769	0.0605116	0.00696815	0	0.0690549	0	0.0182917	0.041	0.171199	1.0235
TCGA_TCGA-43-7658	0.0385433	0	0.00671764	0.411153	0	0	0.0563809	0.120987	0.0206855	0	0	0.0449322	0	0.0248655	0.124135	0.12828	0.0116539	0.00123629	0	0.0104302	0	0	0.002	0.402931	0.922745
TCGA_TCGA-22-5482	0.115611	0	0.0988877	0.0631972	0	0.072463	0.0188094	0.0147654	0	0	0.00827394	0.0282533	0	0.236749	0.0320677	0.181176	0.11638	0	0.00768277	0.00258562	0.00309773	0	0.007	0.323399	0.953959
TCGA_TCGA-85-A4QQ	0.0892817	0	0.0827098	0.11353	0	0	0.03796	0.112999	0.0043899	0	0.0121918	0.0123322	0	0.324609	0.0504244	0.0789413	0.0600844	0	0.0205472	0	0	0	0.005	0.365505	0.934259
TCGA_TCGA-34-5231	0.0942847	0	0.143814	0.137879	0	0.0802887	0	0.0853415	0.0232975	0	0.00322829	0.0453451	0	0.0659463	0.150467	0.107697	0.0501231	0	0.0122886	0	0	0	0.006	0.342372	0.948278
TCGA_TCGA-58-8391	0.154324	0	0.0722849	0.125543	0	0.0376813	0.0216827	0.0880107	0.00679485	0	0.0230323	0.00881064	0	0.191522	0.0688986	0.119577	0	0	0	0.0492741	0	0.0325638	0.006	0.349389	0.940075
TCGA_TCGA-63-A5MY	0.202718	0	0.160306	0.040772	0	0.026937	0.000318154	0	0.00425201	0	0.124412	0	0	0.0384249	0.0466638	0.0623379	0	0.0167452	0	0.072156	0	0.203957	0.001	0.420132	0.913179
TCGA_TCGA-58-8387	0.106544	0	0.284754	0.138212	0	0	0.099022	0.0464205	0.0216897	0.0107304	0	0	0	0.0581839	0.0941787	0.0755571	0.0175122	0	0.0326812	0	0	0.0145145	0	0.550527	0.833993
TCGA_TCGA-18-3407	0.0239751	0.00681644	0.0883068	0.107666	0	0.241751	0.0430949	0.0175811	0	0	0.000932316	0	0.00694508	0.1818	0.0600447	0.101745	0.0106954	0.0256947	0.0294787	0.0381467	0	0.0153252	0.036	0.179459	1.01198
TCGA_TCGA-21-1078	0.0938637	0	0.0766609	0.0936452	0	0.131604	0	0	0.0654312	0	0.106663	0.0193463	0.0194071	0.005979	0.0466845	0.134324	0.0780544	0.0515334	0.0768032	0	0	0	0.021	0.210057	0.995474
TCGA_TCGA-22-4607	0.126613	0	0.166051	0.0627886	0	0.0658464	0.0238695	0.0216389	0.0175401	0	0.0125732	0	0	0.140482	0.0479637	0.125365	0.0646059	0.0205022	0.00780593	0.020256	0.0175985	0.0584998	0.001	0.438969	0.897703
TCGA_TCGA-66-2763	0.210397	0	0.151928	0.0852831	0	0.0344218	0.0254192	0.0464433	0.0154682	0	0.0174137	0.00712038	0	0.117685	0.0723193	0.113777	0.00059526	0.0275572	0.0525723	0	0.00640779	0.0151909	0.001	0.45999	0.887245
TCGA_TCGA-46-3769	0.0492311	0	0.0189631	0.134419	0	0.211502	0.0437977	0.0141948	0.0116566	0	0.0141556	0	0	0.0231132	0.1037	0.305497	0.0502714	0.0044961	0	0	0	0.0150018	0.021	0.213383	0.999941
TCGA_TCGA-33-4587	0.0707735	0	0.0248029	0.100151	0	0.14716	0	0.0771246	0.0359826	0	0	0.00272489	0	0.207809	0.1595	0.119728	0.0291838	0.00357781	0.0214809	0	0	0	0.056	0.154838	1.0343
TCGA_TCGA-66-2737	0.104475	0	0.141806	0.0957158	0	0.133371	0.0352609	0	0.00866677	0	0.0327852	0	0	0.0184075	0.0622412	0.216104	0.0612193	0.0246847	0.00365303	0.0220204	0.0247725	0.0148164	0.004	0.374382	0.927609
TCGA_TCGA-63-A5M9	0.099281	0	0.0158897	0.124307	0	0.152879	0.0682614	0.00971691	0	0	0.0463043	0	0.00755332	0.0849428	0.106466	0.131438	0.0740057	0	0.0726387	0	0	0.00631599	0.027	0.191417	1.0013
TCGA_TCGA-37-4133	0.0127364	0.0115071	0.0731219	0.274429	0	0	0.0991061	0.0475495	0	0	0.0308303	0	0.0133398	0	0.123331	0.168921	0.0421949	0.0238363	0.0523298	0	0.0120187	0.0147479	0.02	0.21689	0.996202
TCGA_TCGA-94-7943	0.00370475	0.0163114	0.0582151	0.160859	0	0.111498	0.000956008	0.0662806	0.0316606	0	0.0060054	0	0.0173514	0.134825	0.0963599	0.143875	0.089182	0	0.0479027	0	0.00744712	0.00756479	0.037	0.17754	1.01032
TCGA_TCGA-43-6647	0.0179662	0	0.00565958	0.0357329	0	0.210769	0	0.0389478	0.0201151	0	0.0195192	0	0	0.320693	0.0867998	0.107666	0.0336094	0.0125885	0	0.0801164	0.00445813	0.00535824	0.131	0.0789178	1.07357
TCGA_TCGA-92-8065	0.023966	0	0.0609859	0.123696	0	0.0930899	0.0234888	0.0533283	0.0940452	0	0	0.0241498	0.0299613	0.138646	0.0630501	0.231124	0.0123496	0	0.0252001	0	0	0.00291969	0.026	0.192711	1.00622
TCGA_TCGA-66-2757	0.03472	0	0.0651861	0.210605	0	0	0.0623892	0.0853787	0.0124529	0	0	0.0169757	0.00246039	0.0857663	0.136908	0.215582	0.00876505	0.0173515	0.03407	0	0.0113894	0	0.019	0.223816	0.995521
TCGA_TCGA-68-7756	0.186614	0	0.142868	0.0436199	0	0.0982201	0.0145363	0.0240091	0.0239701	0	0	0	0	0.252673	0.0451775	0.0888081	0.0147582	0.00342315	0.0221186	0.0277025	0	0.0115012	0.001	0.421142	0.908561
TCGA_TCGA-43-8116	0.00167902	0.0522517	0.0611427	0.102856	0	0.159849	0.0835204	0.0450278	0.00677885	0	0.102682	0	0.00847199	0.167264	0.0825737	0.0532355	0.00153018	0.0415227	0.029614	0	0	0	0.028	0.19028	1.00878
TCGA_TCGA-33-4582	0.124676	0	0.107252	0.218165	0	0	0.0868171	0.0809988	0.00445666	0	0	0.0239151	0.00553598	0.0259939	0.130615	0.10968	0.0785225	0	0	0	0	0.00337256	0.006	0.340446	0.946246
TCGA_TCGA-56-8308	0.0714508	0	0.111312	0.0691296	0	0.11268	0.0140563	0.068313	0.0564543	0	0	0	0	0.232025	0.0155894	0.146458	0.0148344	0.017303	0.00216374	0.0682311	0	0	0.014	0.249391	0.98686
TCGA_TCGA-56-8624	0.13817	0	0.101734	0.06425	0	0.243268	0	0.0163542	0.0181379	0	0.014385	0.0075039	0.0136245	0.0621815	0.0465193	0.12323	0.0638386	0.0050838	0.0726937	0	0	0.0090262	0.001	0.434316	0.900114
TCGA_TCGA-34-5927	0.0440205	0	0.119625	0.116467	0	0.0368549	0.0935501	0.0869577	0	0	0.0146133	0.0175219	0	0.192061	0.0959413	0.141245	0.0248676	0	0.015794	0	0	0.000480878	0.01	0.290298	0.965998
TCGA_TCGA-56-6546	0.052766	0	0.116113	0.162922	0	0.0396022	0.0394635	0.0589427	0.0243356	0	0	0.0214209	0	0.247876	0.089232	0.133316	0.00252631	0	0.0114843	0	0	0	0.013	0.26975	0.979271
TCGA_TCGA-43-7657	0.105528	0	0.121833	0.00686646	0	0.0290411	0.0270809	0.00425869	0.0134896	0	0.0203622	0	0	0.386411	0.0266858	0.189359	0.047573	0	0.0090046	0.0125068	0	0	0.007	0.319327	0.970674
TCGA_TCGA-85-7696	0.0446829	0	0.0687628	0.0352835	0	0.0288812	0.00996133	0.0752781	0.022842	0.00515012	0	0.0151809	0	0.291092	0.0988791	0.217332	0.0509915	0	0.0356826	0	0	0	0.022	0.20433	1.0133
TCGA_TCGA-66-2788	0.0404253	0	0.136208	0.122506	0	0.173862	0.0433978	0	0.0023861	0	0.0488823	0	0.000907295	0.10507	0.132155	0.100206	0	0.0267497	0.0104444	0	0	0.0568005	0.014	0.256706	0.984852
TCGA_TCGA-85-A4QR	0.196338	0	0.101028	0.064173	0	0.136199	0.000871651	0.187715	0	0	0.0367295	0.004904	0.0100044	0.0460084	0	0.0459506	0	0.170079	0	0	0	0	0.013	0.260126	0.991137
TCGA_TCGA-NK-A5D1	0.206724	0	0.0897426	0.140433	0	0.00424289	0.0277175	0.0186077	0.0375166	0	0	0.0338077	0	0.294775	0.088713	0.0365956	0	0	0.0211239	0	0	0	0.001	0.432058	0.902634
TCGA_TCGA-37-A5EN	0.117304	0	0.11545	0.139646	0	0.0103555	0.0875672	0.112706	0.0268248	0	0.00875492	0	0	0.1392	0.0777116	0.0701804	0.0653721	0	0.0289264	0	0	0	0.005	0.361709	0.933642
TCGA_TCGA-52-7809	0.131612	0	0.0594806	0.156649	0	0.127008	0	0.139659	0	0	0	0.0423199	0.00403325	0.0487803	0.110628	0.102781	0.0218453	0	0.0334625	0	0.0217409	0	0.014	0.243432	0.991452
TCGA_TCGA-NC-A5HK	0.11341	0	0.0905814	0.165754	0	0	0	0.101395	0.0395926	0	0	0.103789	0.00780989	0.0370845	0.0405316	0.0517261	0	0.214056	0.0248217	0	0	0.00944861	0.01	0.287885	0.975372
TCGA_TCGA-60-2703	0.0420365	0	0.145632	0	0	0.349879	0.00688709	0	0	0	0.0893324	0	0	0.209747	0.0167637	0.0208031	0	0.0520406	0	0.027304	0	0.0395741	0.014	0.243569	0.991525
TCGA_TCGA-60-2698	0.0329982	0	0.00513017	0.229111	0	0.0495497	0.0869089	0.0266816	0.00873053	0	0.0642487	0	0.0407834	0.101156	0.0674879	0.182036	0.0370524	0.0211393	0.0113634	0.00330326	0.00945777	0.0228615	0.023	0.199362	1.00227
TCGA_TCGA-56-A4BY	0.220634	0	0.15345	0.125516	0	0.026019	0.0781455	0.0183382	0.00808365	0	0.0353207	0	0.00787872	0.0624068	0.0909443	0.0752827	0.0200583	0.00426935	0.0734381	0	0	0.000215017	0.001	0.473065	0.880235
TCGA_TCGA-56-1622	0.0849405	0	0.0619308	0.058002	0	0.118431	0.00544326	0.0155166	0	0	0.0502496	0	0	0.0674664	0.0237492	0.0806802	0	0.0877072	0	0.315308	0	0.0305756	0.019	0.219288	1.01389
TCGA_TCGA-85-8481	0.15653	0	0.132158	0.0732652	0	0.0845324	0.021651	0	0.0142951	0	0.03111	0	0	0.175127	0.0821341	0.115376	0	0.0034385	0	0.0878186	0	0.0225639	0.004	0.374398	0.930525
TCGA_TCGA-77-A5GF	0.127972	0	0.14977	0.133493	0	0.0307105	0.0463969	0.0462235	0.0317739	0	0.000435924	0.0435008	0.0194912	0.0749494	0.117944	0.104859	0.0168008	0	0.0556797	0	0	0	0.005	0.36752	0.933431
TCGA_TCGA-22-1011	0.133406	0	0.31738	0.082452	0	0.128697	0.036287	0.00553787	0.0427449	0	0.0379594	0	0.00902097	0.0624688	0.0585732	0.050291	0.00683843	0.00661841	0	0.0155504	0	0.00617485	0.001	0.508554	0.865733
TCGA_TCGA-68-8251	0.103776	0	0.0366415	0.0716832	0	0.276718	0.0258748	0	0.00428028	0	0.0166084	0	0	0.204138	0.121224	0.0978774	0.00290998	0	0.0298949	0	0	0.00837375	0.138	0.0764834	1.06175
TCGA_TCGA-60-2697	0.112697	0.029236	0.177847	0.153935	0	0.152147	0.0692219	0.024703	0.00800042	0	0.0134389	0	0.0136841	0.0398491	0.0622604	0.0701137	0.0186515	0.0129811	0.0348547	0	0	0.00637907	0.001	0.463413	0.885469
TCGA_TCGA-85-8288	0.00885126	0	0.0194936	0.18345	0	0.100504	0.0466011	0.0846004	0.07624	0	0.0424557	0	0.0243013	0.0914731	0.209155	0.0498254	0.0530369	0.0100116	0	0	0	0	0.158	0.0695263	1.09019
TCGA_TCGA-46-3765	0.140804	0	0.240065	0.091581	0	0.131858	0.0464196	0	0	0	0	0.01023	0	0.0553552	0.0892728	0.136726	0.0150798	0.0012677	0.0413413	0	0	0	0.001	0.4714	0.882619
TCGA_TCGA-96-7544	0.0637495	0	0.0967197	0.0670434	0	0.170404	0.045064	0	0	0	0.0175201	0	0.00165651	0.144603	0.118529	0.163972	0.0574112	0	0.0349393	0	0	0.0183878	0.018	0.228237	0.990841
TCGA_TCGA-39-5035	0.0445806	0	0.123628	0.291059	0	0	0.132145	0.0722681	0	0.000461624	0.0236314	0	0	0.0695766	0.108334	0.0860965	0.0295682	0.000783977	0.0178665	0	0	0	0.013	0.269768	0.979292
TCGA_TCGA-96-8170	0.105051	0	0.138426	0.0454004	0	0.168235	0.00337537	0.0121745	0.0093038	0	0.0625827	0	0.0167458	0.128605	0.0169988	0.165899	0.0331032	0.0259911	0.013714	0	0	0.0543943	0.003	0.383392	0.92384
TCGA_TCGA-56-8504	0.0696355	0	0.00862405	0.156224	0	0.00127593	0.0742357	0.0352225	0.0661466	0	0.0525126	0	0.000153803	0.180161	0.103471	0.199384	0.0024143	0.00761473	0.0381622	0	0	0.00476278	0.021	0.215267	0.997872
TCGA_TCGA-56-7823	0.00676603	0	0.0109323	0.197952	0	0	0.090614	0.0184285	0	0	0	0	0.0229439	0.218484	0.217947	0.116419	0.0868475	0	0	0.00285832	0.00687999	0.00292731	0.005	0.362493	0.942212
TCGA_TCGA-58-A46N	0.0453481	0	0.0641622	0.228438	0	0.0915315	0.0488221	0	0.0121421	0	0	0	0.0212728	0.0771651	0.0326968	0.0620144	0.145084	0.0372023	0.0224183	0.0980895	0.00168587	0.011927	0.014	0.250758	0.978046
TCGA_TCGA-22-0944	0.22668	0	0.174908	0.0408953	0	0.0734723	0.0236305	0.0478803	0.0110614	0	0.00706512	0	0	0.224541	0.0193785	0.0740324	0	0.00757962	0	0.0616491	0.000896478	0.00633074	0.001	0.468546	0.884499
TCGA_TCGA-33-AASL	0.0905717	0	0.0238392	0.132498	0	0.112702	0.0934896	0.0164025	0	0	0.0716835	0	0.00224991	0.0842444	0.098914	0.0885956	0	0.16471	0.0149966	0	0	0.00510337	0.021	0.209155	1.00559
TCGA_TCGA-85-8352	0.0382591	0	0.054645	0.205287	0	0	0	0.049955	0.00410015	0	0.0522193	0	0.0366517	0.304437	0.111701	0.00532461	0	0.0721272	0	0.0371363	0.0281563	0	0.021	0.213201	1.00985
TCGA_TCGA-21-1076	0.0603774	0	0.0489527	0.00386052	0	0.091481	0.0344921	0.0411238	0.026816	0.00996298	0.0227141	0	0	0.399767	0.0746813	0.141731	0	0	0.0374133	0	0	0.00662649	0.013	0.272046	0.986734
TCGA_TCGA-60-2719	0.071741	0	0.0448175	0.114887	0	0.141003	0.0225294	0.0429822	0	0	0.046679	0	0.0269157	0.152231	0.0646822	0.168333	0.0209151	0.0438473	0.0248429	0	0	0.0135942	0.021	0.211214	0.995733
TCGA_TCGA-33-4532	0.0592558	0	0.0396817	0.184842	0	0.0777225	0.0962574	0.0280356	0	0	0.0239772	0	0.0108046	0.0741416	0.0532769	0.1665	0.084205	0.0231955	0.0349195	0.0226907	0	0.0204936	0.014	0.249878	0.976321
TCGA_TCGA-63-A5MI	0.240289	0	0.221659	0.0561381	0	0.0711462	0.0127812	0.0190349	0.0397964	0	0	0.00510658	0	0.126148	0.0465262	0.0732826	0	0.011392	0.0436227	0	0	0.0330769	0.001	0.488087	0.874822
TCGA_TCGA-66-2744	0.0414709	0	0.0138958	0.178309	0	0.0169588	0.0923299	0.0404498	0	0	0.0355602	0	0	0.205797	0.123236	0.197232	0.00945646	0	0.032603	0	0.00446338	0.00823746	0.042	0.170755	1.02018
TCGA_TCGA-63-A5MT	0.123345	0	0.0580725	0.0171565	0	0.0755429	0.0259299	0.0176198	0.00338352	0	0.00983214	0.00376197	0	0.276618	0.106535	0.138594	0	0.0859718	0.0415444	0	0	0.0160919	0.004	0.373795	0.931479
TCGA_TCGA-77-8136	0.0314737	0	0.0266301	0.168475	0	0.109761	0.094675	0.0162892	0.0125073	0	0.105635	0	0	0.146835	0.133078	0.103416	0	0.0436529	0	0.00241238	0	0.00515956	0.087	0.112171	1.05268
TCGA_TCGA-NK-A5CR	0.252274	0	0.295488	0.018068	0	0.127157	0	0.00141079	0	0	0	0	0	0.129621	0.0225467	0.0796162	0	0.0114197	0	0.058088	0	0.00431107	0.001	0.522233	0.861374
TCGA_TCGA-NC-A5HM	0.156488	0	0.104964	0.0660479	0	0.0555211	0.0110702	0.0644861	0.0109321	0	0	0.0805702	0	0.153239	0.154428	0.0547505	0	0.00410983	0	0.0648736	0	0.0185198	0.001	0.41023	0.914595
TCGA_TCGA-68-7757	0.120304	0	0.137193	0.0302644	0	0.154759	0	0	0.00600577	0	0.0479723	0	0	0.202393	0.00154007	0.125393	0	0.028653	0	0.109153	0	0.0363694	0.006	0.340548	0.946507
TCGA_TCGA-33-A5GW	0	0.0201709	0.0154954	0	0	0.0516589	0	0.027532	0.0338728	0.0187205	0.0857501	0	0.07132	0.0016041	0	0.112482	0.239956	0.179913	0.0315761	0.0888708	0.00085442	0.0202235	0.021	0.208688	0.997804
TCGA_TCGA-NC-A5HE	0.0689149	0	0.051596	0.245672	0	0	0.196336	0.0160354	0.00728772	0.00348362	0.0101111	0	0	0.0943097	0.136837	0.0907471	0.0526168	0	0.0176902	0	0	0.00836232	0.006	0.347461	0.94011
TCGA_TCGA-98-A53H	0.213271	0	0.0836675	0.0963734	0	0.0663811	0.0404818	0.0532851	0.0312963	0	0.0237253	0	0.00871328	0.119883	0.0689735	0.113446	0.00966616	0.00979166	0.0537087	0	0	0.007336	0.001	0.442665	0.895814
TCGA_TCGA-43-A56V	0.0110462	0.0801278	0.0262458	0.0720792	0	0.19728	0	0.050132	0.00462315	0	0	0	0	0.215693	0.101728	0.0398905	0.0303581	0.00969191	0	0.0842151	0.0202329	0.0566563	0.048	0.166769	1.02115
TCGA_TCGA-63-5131	0.0479763	0	0.023632	0.0971628	0	0.0916346	0.0151938	0.0831136	0.000192998	0	0	0.0347548	0.00674969	0.0175429	0.0282989	0.0980872	0.00439634	0.25734	0.0668745	0	0	0.12705	0.031	0.185808	1.0135
TCGA_TCGA-66-2795	0.016603	0.00271162	0.113	0.101987	0	0.0962149	0.0364679	0.0515422	0	0	0.008858	0.000792961	0.0171512	0.0406014	0.135362	0.254342	0.0579275	0	0.0319106	0	0.0238391	0.0106878	0.013	0.264768	0.975529
TCGA_TCGA-21-1075	0.0458693	0	0.118204	0	0	0.124375	0	0.0103128	0	0	0.0385833	0	0.0389907	0.125858	0.0415589	0.137762	0.105804	0.0995252	0	0.0963989	0	0.0167583	0.013	0.259822	0.977196
TCGA_TCGA-39-5030	0.0514601	0	0.117283	0.0917853	0	0.106291	0.0732636	0.0257423	0.0515174	0	0.0097751	0.0120183	0	0.25003	0.078384	0.0909452	0.00768727	0	0.0338183	0	0	0	0.007	0.313846	0.956439
TCGA_TCGA-85-8287	0.0278971	0.0228208	0.0652154	0.164168	0	0.214429	0.065022	0.0224924	0.0378447	0	0.00369057	0	0	0.137458	0.109742	0.0911408	0	0.00476594	0.0333131	0	0	0	0.036	0.179095	1.01841
TCGA_TCGA-66-2787	0.0537722	0	0.0669024	0.263567	0	0	0.117585	0.0356302	0	0.010596	0.00591545	0	0	0.0624302	0.0948224	0.180527	0.0506177	0.000621074	0.0450448	0	0.0119688	0	0.021	0.214233	0.993993
TCGA_TCGA-18-3410	0.0872958	0	0.0856594	0.14436	0	0.183523	0.0221547	0.0080946	0.0190335	0	0	0.0289287	0	0.156051	0.158723	0.0148648	0.0336721	0	0.049751	0	0	0.00788776	0.015	0.242016	0.993844
TCGA_TCGA-85-A512	0.056582	0	0.027193	0.0594764	0	0.0990956	0	0.0840755	0.0249626	0	0	0.0119216	0	0.292896	0.11951	0.124542	0.0237354	0.0162792	0	0.0597306	0	0	0.013	0.27148	0.981977
TCGA_TCGA-39-5036	0.12763	0	0.12741	0.114438	0	0.0378443	0	0.0673435	0.0362014	0	0	0.0630315	0.00744744	0.173548	0.0877571	0.0981816	0.0547413	0.00442527	0	0	0	0	0.004	0.377642	0.928425
TCGA_TCGA-77-7465	0.0742203	0	0.0205204	0.16158	0	0.10899	0.143193	0.0398746	0.0365965	0.011645	0	0	0	0.13824	0.155173	0.0462126	0.0522282	0	0.00865816	0	0	0.00286763	0.021	0.214011	1.00385
TCGA_TCGA-34-5240	0.0220665	0	0.0199709	0.102381	0	0.05692	0.0501102	0.0411616	0	0.0331262	0	0	0	0.186174	0.0730933	0.262813	0.0279083	0.0342286	0.050333	0	0.0244377	0.015275	0.043	0.170124	1.01669
TCGA_TCGA-43-A475	0.0203123	0	0.0151107	0.287899	0	0	0.167479	0.0399167	0.00701877	0	0.0208938	0.00470756	0	0.0813577	0.125459	0.147249	0.0493107	0	0.033285	0	0	0	0.024	0.197119	1.00807
TCGA_TCGA-NC-A5HJ	0.107145	0	0.0291131	0.197454	0	0.0445917	0.0628903	0.0492283	0.00366664	0	0	0.0322846	0.0125727	0.0481779	0.114794	0.151801	0.0930378	0	0.042331	0	0	0.0109119	0.007	0.322101	0.949556
TCGA_TCGA-37-3783	0.0576745	0	0.0498597	0.26884	0	0.0169898	0.0961196	0.0796054	0.00918429	0.00432304	0	0	0	0.0145717	0.115335	0.105244	0.0546761	0.0257606	0.027013	0	0.00289364	0.0719088	0.013	0.272068	0.973965
TCGA_TCGA-85-8584	0.109118	0	0.12676	0.246352	0	0.036391	0.0975506	0.0471657	0.0396879	0	0.00100404	0.0228356	0.00785084	0.0638083	0.102472	0.0465409	0.00954881	0	0.042914	0	0	0	0.006	0.333482	0.95129
TCGA_TCGA-63-A5MN	0.0985106	0	0.088304	0.135992	0	0.185182	0.0243565	0.0462944	0.0139719	0	0	0.0151575	0.012293	0.0420151	0.101373	0.105299	0.0594276	0.0209618	0.0415304	0	0	0.00933169	0.009	0.296373	0.962927
TCGA_TCGA-43-6771	0	0	0.00158453	0.149699	0	0.181867	0.0817301	0.0130487	0.011237	0	0.0548675	0	0.00404272	0.0857333	0.0782636	0.143545	0.141824	0.0362475	0.0068615	0	0	0.00944878	0.008	0.303319	0.959735
TCGA_TCGA-94-8490	0.183004	0	0.0922785	0.269323	0	0.000542641	0.0453859	0.0443805	0.0121714	0	0.0150107	0.0302545	0.0138605	0.0308315	0.0667516	0.039718	0.061203	0.0259061	0.0693781	0	0	0	0.004	0.372082	0.931107
TCGA_TCGA-22-4595	0.158484	0	0.138411	0.112427	0	0.100425	0.0108305	0.0161641	0.0323003	0	0	0.0270178	0.00465911	0.0351943	0.0673968	0.161873	0.0501722	0	0.047714	0	0	0.0369306	0.001	0.447255	0.893527
TCGA_TCGA-56-8201	0.007726	0	0.000615609	0.150242	0	0.149277	0.0745338	0.0154072	0	0	0.0527282	0	0	0.260261	0.105774	0.159318	0.0159842	0	0	0	0	0.00813373	0.006	0.35382	0.941706
TCGA_TCGA-NC-A5HN	0.0096324	0	0.251366	0.194635	0	0	0.0795217	0.0462701	0	0	0.0560672	0	0	0.0793176	0.119814	0.112359	0.00636336	0.017977	0.0266761	0	0	0	0.003	0.389511	0.927438
TCGA_TCGA-18-3416	0.00382149	0	0.012458	0.440222	0	0	0.0924785	0.0843725	0.00293144	0	0	0.034093	0.00673129	0.000213756	0.117531	0.133605	0.0392218	0.000873406	0.0314469	0	0	0	0.052	0.158876	1.04688
TCGA_TCGA-43-2578	0.0567904	0	0.0810072	0.17564	0	0.0333755	0.0741453	0.0435185	0.00313425	0	0.0098618	0.020216	0.0157893	0.0540346	0.112056	0.160004	0.0209985	0.0106534	0.128775	0	0	0	0.009	0.298435	0.958658
TCGA_TCGA-92-7340	0.0837905	0	0.103937	0.133277	0	0.0690854	0.0550398	0.0035018	0.0194402	0	0.0479431	0	0	0.0910552	0.165097	0.103747	0.0246494	0.020963	0.0569828	0	0	0.0214918	0.006	0.345369	0.942865
TCGA_TCGA-56-7730	0.281083	0	0.181217	0.119312	0	0.0718206	0.0121937	0.00814989	0	0	0	0	0.0162188	0.096743	0.0659669	0.0930395	0	0.0332342	0.00515633	0	0.00270326	0.0131622	0.001	0.474959	0.882844
TCGA_TCGA-34-8454	0.123947	0	0.0770983	0.10262	0	0.109497	0.0471568	0.0818568	0.0288372	0	0.0379453	0.0147908	0.0153919	0.0403731	0.110728	0.0609878	0.0120012	0.00876437	0.10205	0	0	0.0259548	0.005	0.361057	0.933695
TCGA_TCGA-22-5491	0.155079	0	0.10106	0.106324	0	0	0.0494489	0.0458208	0.0388001	0	0	0.022915	0.0024843	0.0210472	0.0974381	0.134005	0.162372	0	0.0520202	0	5.53482e-05	0.0111307	0.001	0.412104	0.910235
TCGA_TCGA-33-4586	0.133031	0	0.100007	0.02889	0	0.117894	0.0246459	0	0.0134046	0	0.026197	0	0.0119967	0.199087	0.0331034	0.128399	0.129203	0	0	0.048453	0	0.00568785	0.004	0.379665	0.925828
TCGA_TCGA-63-7022	0.0540275	0	0.241833	0.0785539	0	0.0960981	0.0533021	0	0.0240765	0	0.0262618	0	0.011206	0.103072	0.0599312	0.173327	0.00901468	0.00706941	0.0579707	0	0	0.00425638	0.001	0.435762	0.900249
TCGA_TCGA-39-5019	0.0673592	0	0.0290632	0.106391	0	0.149124	0.0553467	0.0232844	0	0	0.0190478	0	0	0.285061	0.0645698	0.0910705	0.0607095	0.00970711	0.0382159	0.00104912	0	0	0.052	0.158946	1.02349
TCGA_TCGA-85-7698	0.128323	0	0.0616158	0.0770756	0	0.102733	0.0400183	0.0574969	0.0204792	0	0.0100643	0	0	0.200688	0.13332	0.143013	0.00520309	0	0.0199696	0	0	0	0.013	0.266891	0.979207
TCGA_TCGA-22-5478	0.0300918	0.0115121	0.0516788	0.0776144	0	0.165025	0	0.0388592	0.0639841	0	0.0196732	0	0	0.298909	0.100294	0.104862	0.0257828	0	0	0	0	0.0117135	0.048	0.166492	1.02959
TCGA_TCGA-85-8351	0.0762726	0	0.0151143	0.0751474	0	0.141846	0.0284766	0.032825	0.00124019	0	0.044206	0.0386272	0.00565233	0.080992	0.0998064	0.192799	0.128612	0.00751264	0.00196973	0.0153991	0.00128828	0.0122134	0.011	0.285462	0.965489
TCGA_TCGA-39-5034	0.0693293	0	0.292582	0.0717086	0	0.150262	0.043947	0.0324559	0	0	0.021599	0.0175623	0.0024293	0.0721263	0.0512319	0.0801779	0.0237436	0.0253325	0.0432084	0	0	0.0023043	0.001	0.486557	0.874311
TCGA_TCGA-39-5037	0.111395	0	0.0566227	0.221329	0	0.105307	0	0.0369655	0	0	0	0.00449824	0.0150719	0.0633574	0.0516497	0.00455915	0.224803	0.0450268	0	0.029581	0.0188515	0.0109826	0.016	0.234397	0.988239
TCGA_TCGA-56-7223	0.133893	0	0.00433927	0.130295	0	0.0165725	0	0.0286052	0	0	0.00483041	0.00732315	0	0.342289	0.0192978	0.267149	0	0	0.0251358	0	0.0202692	0	0.001	0.486014	0.873577
TCGA_TCGA-37-3789	0.0108217	0	0.0126794	0.146424	0	0.0718308	0.0965038	0.128316	0	0	0.0216835	0.00992598	0.0062275	0.0312644	0.155005	0.128254	0.0569855	0.0412994	0	0.0325757	0.0187028	0.0315013	0.007	0.323431	0.953584
TCGA_TCGA-85-7843	0.11351	0	0.175605	0.0277341	0	0.080616	0.00784589	0.0404881	0.0263021	0	0.0315946	0	0	0.247882	0.0737137	0.143281	0	0	0	0.019781	0	0.0116468	0.004	0.371128	0.935228
TCGA_TCGA-68-7755	0.058412	0	0.0140441	0.117307	0	0.136499	0.0654335	0.0632942	0.0109288	0	0.0413754	0	0.0043524	0.0624459	0.108481	0.138056	0.0725451	0.0200196	0.076933	0	0.00987257	0	0.084	0.11719	1.03105
TCGA_TCGA-63-7020	0.117231	0	0.114748	0.151543	0	0.0467782	0.03013	0.0368303	0.0245534	0	0.0535969	0.0172624	0.00126071	0.100925	0.0776023	0.130191	0.0015434	0.0387145	0.0423597	0	0	0.0147293	0.003	0.388867	0.92131
TCGA_TCGA-77-7142	0.038373	0	0	0.106545	0	0.0993706	0.0431534	0.0320698	0	0	0.0227703	0	0	0.184567	0.037016	0.230226	0.0720792	0.0356442	0.0873134	0	0.00279139	0.00808045	0.006	0.326832	0.948132
TCGA_TCGA-18-3415	0.0962473	0	0.0430704	0.218143	0	0.0319965	0.0969041	0.043249	0	0	0.0504226	0	0.00814237	0.0337493	0.153033	0.115763	0.0324604	0.021534	0.028054	0	0	0.0272312	0.014	0.255869	0.983439
TCGA_TCGA-51-6867	0.0702698	0	0.0181087	0.304226	0	0	0.104891	0.0783321	0.0131589	0	0.0512301	0.0145806	0.0234781	0.0111761	0.145235	0.106006	0.00936901	0.0249375	0.0203014	0	0.00470041	0	0.018	0.231287	1.00325
TCGA_TCGA-NC-A5HD	0.0785009	0	0.285624	0.0444209	0	0.0778737	0.00989466	0.0818326	0	0	0.0377033	0.00449969	0.00548184	0.0469893	0.0144612	0.0569643	0	0.205221	0.0385156	0	0	0.0120173	0.001	0.455775	0.894085
TCGA_TCGA-66-2778	0.102951	0	0.134345	0.0765145	0	0.0238811	0.0272836	0.0310055	0	0.0258871	0	0	0	0.0464769	0.0410268	0.145971	0.131661	0.00540645	0.0180072	0.0282448	0	0.161338	0.001	0.423555	0.905075
TCGA_TCGA-60-2696	0.0365855	0	0.0255735	0.168325	0	0.107284	0.0391535	0.0484649	0.0279544	0	0.0811654	0	0.0166544	0.0750801	0.125773	0.131735	0.0534355	0.0114849	0.00623069	0.00199909	0	0.0431008	0.077	0.12476	1.0385
TCGA_TCGA-56-A4ZJ	0.0189559	0	0	0.0500755	0	0.185958	0.00263616	0.0256482	0.00447437	0	0.0452519	0	0.0471017	0.0796279	0.0957731	0.202989	0.125861	0	0.0877368	0	0	0.0279105	0.007	0.308847	0.954302
TCGA_TCGA-85-8052	0.0288158	0.0169711	0	0.0943657	0	0	0.0115141	0.063792	0.0524692	0	0.020857	0	0	0.414666	0.0309403	0.189006	0.00747906	0	0	0.0691235	0	0	0.073	0.13232	1.06659
TCGA_TCGA-77-8154	0.0383138	0.0317297	0.0170128	0	0	0.0974121	0	0.101812	0.0153954	0.0401105	0	0	0	0.391589	0.0113987	0.0840929	0	0.086124	0.085009	0	0	0	0.023	0.199122	1.01746
TCGA_TCGA-85-8580	0.122374	0.0288864	0.032961	0.082438	0	0.0270644	0.0841358	0.0710934	0.0455293	0	0	0	0	0.303653	0.0496688	0.0797943	0.028257	0.0171161	0.0270277	0	0	0	0.01	0.288931	0.968231
TCGA_TCGA-39-5027	0.0918001	0	0.0436603	0.163461	0	0.0151486	0.017645	0.0500476	0.00567627	0	0	0.0900546	0	0.0963691	0.13226	0.0697444	0.127962	0.0153396	0.0808315	0	0	0	0.019	0.221999	0.995076
TCGA_TCGA-56-8626	0.0254507	0	0.0373109	0.0752663	0	0.227444	0.00141584	0	0	0	0.0397077	0.00744399	0.0349588	0.128276	0.036927	0.102163	0.140174	0	0.133979	0	0	0.00948345	0.029	0.18848	1.00015
TCGA_TCGA-66-2785	0.027887	0	0.0136187	0.270536	0	0.0156239	0.0910622	0.113256	0	0	0	0.0568134	0.00706103	0.0426633	0.118658	0.126318	0.0341902	0.00239053	0.0543424	0	0	0.0255795	0.072	0.132896	1.03942
TCGA_TCGA-85-A4CL	0.0568834	0	0.0112561	0.311688	0	0	0.163131	0.0966237	0	0.0175621	0	0.0200562	0.0027244	0.029071	0.1311	0.116475	0.0326699	0	0	0.0107605	0	0	0.058	0.153169	1.03812
TCGA_TCGA-66-2781	0.168661	0	0.259573	0.0771519	0	0.0344392	0.0221677	0.035017	0.0116716	0	0	0.0295643	0	0.0429204	0.0286933	0.0503822	0.0122712	0.044371	0.04604	0	0	0.137077	0.001	0.459627	0.892771
TCGA_TCGA-39-5029	0.148032	0	0.141254	0.145048	0	0.0205731	0.0382281	0.0416799	0.0226607	0	0.00891561	0.0257912	0	0.108678	0.135937	0.0581923	0.0349447	0	0.0700647	0	0	0	0.001	0.423251	0.906199
TCGA_TCGA-J1-A4AH	0	0.0213394	0.254503	0.0525369	0	0.0457527	0.0196618	0.0684092	0.0205967	0	0.0189839	0	0	0.23672	0.0550631	0.175236	0	0	0.0311978	0	0	0	0.006	0.355288	0.94741
TCGA_TCGA-56-8622	0.158345	0	0.2847	0.0292062	0	0.0231568	0.0154789	0.033942	0.0181434	0.00427992	0.00811941	0	0	0.18791	0.01246	0.133736	0.0423511	0.0125878	0.0101918	0.017757	0	0.00763582	0.001	0.457765	0.897614
TCGA_TCGA-39-5039	0.237392	0	0.218086	0.0983995	0	0.102224	0.0136861	0.0232981	0.0149521	0	0.0121232	0	0.0050073	0.0358944	0.0659723	0.128546	0.00795547	0.0119961	0.011894	0.0076091	0	0.00496458	0.001	0.515447	0.85729
TCGA_TCGA-22-0940	0.158818	0	0.101355	0.12588	0	0.101492	0.0576563	0.072034	0	0	0.0327085	0.0327735	0.0153423	0.0306669	0.0966977	0.0527059	0.0616724	0.0118907	0.0483069	0	0	0	0.001	0.416552	0.908641
TCGA_TCGA-60-2708	0.0069174	0	0.0115862	0.0290816	0.00438343	0.170062	0	0.00339836	0	0	0.0432183	0	0	0.321312	0	0.236908	0.00524502	0.0866332	0	0.0702156	0	0.0110379	0.006	0.335688	0.955269
TCGA_TCGA-77-A5G3	0.123927	0	0.0434909	0.181686	0	0.120981	0.0925023	0.0440584	0	0	0.0332328	0	0.00638051	0.0797298	0.0782833	0.128395	0.0519051	0	0.00887378	0	0.00655383	0	0.009	0.299267	0.960535
TCGA_TCGA-60-2710	0.0952896	0	0.0613607	0.0990857	0	0.0580223	0.0245961	0.0206658	0.0327268	0	0.00145597	0.0121513	0.00138244	0.292487	0.0732158	0.0983778	0.054884	0	0.0742988	0	0	0	0.011	0.278543	0.97211
TCGA_TCGA-66-2759	0.0208456	0	0.0614653	0.133885	0	0.0766383	0.0883989	0.0184069	0.00322913	0	0.0346115	0	0.000500594	0.173912	0.108221	0.20673	0.037761	0	0.0112932	0	0	0.0241025	0.039	0.17229	1.01555
TCGA_TCGA-68-8250	0.0641759	0	0.0147938	0.14338	0	0.10741	0.0710748	0.0382332	0.00524788	0	0.0390327	0	0.00699503	0.115668	0.103065	0.152442	0.00727549	0.0823633	0.030659	0	0.0005258	0.0176592	0.044	0.169014	1.01614
TCGA_TCGA-22-5471	0.0739721	0	0.0530893	0.33308	0	0	0.0917003	0.0450889	0.0388095	0.00166201	0	0.0243546	0	0.117153	0.101567	0.078433	0.0259705	0.00665521	0.00846475	0	0	0	0.009	0.298452	0.967027
TCGA_TCGA-98-A538	0.155201	0	0.219031	0.0570134	0	0.0889751	0.0294978	0.0358177	0.0137775	0	0.0071193	0	0.001467	0.0765842	0.0962805	0.138017	0.0257919	0	0.00457794	0.0243757	0	0.0264731	0.001	0.439264	0.900511
TCGA_TCGA-18-3417	0.127832	0	0.148906	0.0355561	0	0.168782	0.0131914	0.030047	0.0243296	0	0.0457031	0	0	0.170547	0.0419587	0.135209	0	0	0	0.0431476	0	0.0147913	0.003	0.394878	0.919792
TCGA_TCGA-63-A5MS	0.11411	0	0.191998	0.032919	0	0.0663536	0.0100123	0.0480664	0.0179567	0	0	0.0175171	0	0.243532	0.0766481	0.137344	0.00441087	0	0.0361582	0	0	0.00297453	0.002	0.405274	0.917881
TCGA_TCGA-39-5040	0.130703	0	0.157688	0.105124	0	0.190758	0.00419772	0.0305817	0.0146107	0	0.0221259	0	0.00958402	0.070302	0.104478	0.126541	0	0	0	0.028894	0	0.00441283	0.005	0.359876	0.939352
TCGA_TCGA-22-4609	0.0808102	0	0.0971893	0.101041	0	0.186078	0.0706953	0	0.00291648	0	0.0340433	0	0	0.177305	0.0697864	0.107511	0.0281551	0.000737765	0.0340697	0	0	0.0096615	0.006	0.331101	0.946487
TCGA_TCGA-77-7463	0.11028	0	0.0285542	0.0144056	0	0.200074	0	0	0.0388052	0	0	0.0465047	0	0.217565	0.0727477	0.100303	0.074026	0.00909301	0.0498991	0.00881548	0	0.028927	0.018	0.231542	0.989061
TCGA_TCGA-77-8145	0.225226	0	0.141701	0.0439566	0	0.109782	0.0124739	0	0.02913	0	0.0631778	0	0	0.206446	0.0263486	0.0614525	0	0.0129552	0	0.0611477	0	0.0062025	0.001	0.454624	0.89073
TCGA_TCGA-22-5481	0.0740002	0	0.1918	0.22915	0	0	0.0793011	0.0827918	0.0188802	0	0	0.0324223	0.0084227	0.0989314	0.0934675	0.0468431	0	0	0.0439896	0	0	0	0.003	0.391826	0.923871
TCGA_TCGA-58-A46J	0.100072	0	0.024473	0.083624	0	0.103763	0.00167808	0.0733389	0.0256415	0	0	0.0176088	0	0.0575044	0.052399	0.199948	0.0246319	0.0569907	0.112149	0	0	0.0661783	0.013	0.262109	0.971615
TCGA_TCGA-66-2756	0.0106891	0	0.0818013	0.113448	0	0.13145	0.0307516	0.0915468	0.0867115	0	0.0221536	0.0155663	0	0.128494	0.113792	0.135526	0.0304582	0	0	0	0	0.0076121	0.051	0.160011	1.02693
TCGA_TCGA-60-2695	0.0691531	0	0.0581338	0.236339	0	0.134413	0.0176235	0.0795222	0.00502497	0	0.00138207	0.0152019	0.00366605	0.0384663	0.107093	0.150394	0.0229354	0.00458995	0.0416931	0	0	0.014369	0.022	0.202744	1.00763
TCGA_TCGA-43-8118	0.00854826	0	0.0136715	0.0280349	0	0.11388	0.0487217	0.00142614	0	0	0.0286609	0	0	0.333068	0.0397891	0.278571	0.0229309	0	0.0542103	0	0	0.0284868	0.002	0.404689	0.91892
TCGA_TCGA-66-2753	0.108997	0	0.169183	0.0475235	0	0.0891371	0.0531961	0.0019707	0	0	0.00309702	0	0	0.0643299	0.102954	0.145703	0.0304665	0.0165417	0	0.0660657	0.0105567	0.0902775	0.003	0.392479	0.921183
TCGA_TCGA-NC-A5HG	0.0479573	0	0.01838	0.230778	0	0	0	0.0690581	0.0408914	0	0	0	0	0.131475	0.119755	0.138239	0.0179965	0.0736312	0.0732889	0	0.000299891	0.0382493	0.05	0.163862	1.02164
TCGA_TCGA-56-8305	0.0252043	0	0.0933664	0.0200465	0	0.168855	0.0179057	0	0.00126956	0	0.0434333	0	0	0.376813	0.058487	0.184558	0	0	0.010061	0	0	0	0.06	0.151219	1.04713
TCGA_TCGA-85-A4PA	0.366223	0.0807324	0.0352881	0.132455	0.00961437	0.0120556	0.0313714	0.0716464	0.0994335	0	0.00433086	0.00394689	0.00250831	0.0921671	0.00806208	0.0200811	0	0.0176766	0.0124077	0	0	0	0	0.537972	0.842965
TCGA_TCGA-52-7622	0.122856	0	0.0696418	0.0739853	0	0.101689	0.0611601	0.0452895	0	0	0.053313	0.00169675	0	0.140677	0.0968723	0.124876	0.0336019	0.00757385	0.0542598	0	0	0.0125068	0.006	0.327928	0.946792
TCGA_TCGA-MF-A522	0	0	0.00841162	0.296952	0	0	0.116886	0.0853757	0	0	0.135215	0	0.0107444	0.0517326	0.0557345	0.0905987	0.0473157	0.0527789	0	0.03163	0.0132108	0.00341426	0.027	0.191614	1.01971
TCGA_TCGA-58-A46L	0.0764593	0	0.0409931	0.166273	0	0.153033	0.0665012	0.0576323	0.0117729	0	0.0365441	0	0.00633576	0.100285	0.0982555	0.0919572	0.0826897	0.00321463	0.00805306	0	0	0	0.012	0.273929	0.972577
TCGA_TCGA-85-8664	0.0758102	0	0.0374138	0.0429329	0	0.0377482	0	0.0522273	0.105788	0.018264	0	0.0180358	0	0.490554	0.0617927	0.0290489	0	0	0	0.0303845	0	0	0	0.654009	0.765208
TCGA_TCGA-63-A5MV	0.155806	0	0.12406	0.0256499	0	0.132241	0	0.0345551	0.0171584	0	0.0204702	0	0	0.219174	0.00934967	0.193684	0.0282945	0.020301	0.0192554	0	0	0	0.001	0.430198	0.902727
TCGA_TCGA-21-5784	0.0121454	0	0.169482	0.172967	0	0.0988649	0.00249868	0.0399185	0.0240576	0	0.0104612	0.00459977	0	0.011868	0.088383	0.158926	0.10675	0.0155329	0.0343054	0	0	0.0492404	0.006	0.352785	0.937911
TCGA_TCGA-22-5479	0.0908178	0	0.218366	0.125614	0	0.0391632	0.0556027	0.0216263	0.0109235	0	0.0398342	0.00515699	0.00504276	0.0818334	0.142275	0.061643	0.086723	0	0.015378	0	0	0	0.001	0.413744	0.913739
TCGA_TCGA-33-AASJ	0.203418	0	0.206846	0.160644	0	0	0.12023	0.0351537	0	0	0.0449257	0	0.00513656	0.102596	0.0422755	0.0527749	0	0.000164102	0	0.0229192	0.00116221	0.0017538	0.001	0.486588	0.873927
TCGA_TCGA-18-3414	0.131736	0	0.0367218	0.230763	0	0.136618	0.0115827	0.0665184	0.0118935	0	0.0192765	0	0	0.00457794	0.0498054	0.0243192	0.0673118	0.0235761	0	0.0520331	0	0.133267	0.011	0.279911	0.975024
TCGA_TCGA-77-8007	0.0356001	0	0.0113041	0.116073	0	0.118146	0.0526717	0.0109193	0.019896	0	0.034528	0	0.00624329	0.212425	0.0521145	0.283334	0	0	0	0.0340008	0	0.0127448	0.022	0.205324	1.00716
TCGA_TCGA-NC-A5HH	0.0370125	0	0.0490329	0.26731	0	0.0355257	0.0561034	0.126756	0	0	0.0408532	0.0279129	0	0.0685363	0.148832	0.0889736	0.0531511	0	0	0	0	0	0.021	0.214247	1.01157
TCGA_TCGA-77-8150	0.0944437	0	0.0195845	0.212029	0	0.0660024	0.134387	0.0334915	0.0389756	0	0.0137453	0	0.00720747	0.111421	0.0928217	0.102336	0.0416952	0	0.0318601	0	0	0	0.022	0.206944	0.999289
TCGA_TCGA-56-8628	0.0980327	0	0.0452422	0.0758885	0	0.206555	0.00484118	0.00290243	0.00746159	0	0.00844064	0.00416752	0	0.23824	0.0903575	0.151403	0.0225891	0	0.0401014	0	0	0.00377807	0.014	0.247794	0.986108
TCGA_TCGA-85-8277	0	0.0239206	0.0889283	0.20452	0	0	0.0341459	0.0709418	0.0401168	0	0.0651716	0.00978223	0.0146355	0.15167	0.151645	0.0798204	0.0272783	0	0.0374232	0	0	0	0.037	0.177308	1.02045
TCGA_TCGA-34-2596	0.20101	0	0.0538617	0.137262	0	0.065416	0.0202521	0.0713349	0.0537629	0	0.00452608	0	0	0.0951023	0.0798798	0.143149	0.0207752	0	0.0441299	0	0	0.00953877	0.003	0.389551	0.921169
TCGA_TCGA-43-5668	0.0541486	0	0.0120642	0.120554	0	0.105036	0.032244	0.0603059	0.0357344	0	0.00365929	0.0183794	0	0.252575	0.110877	0.142506	0.0131444	0	0.0387719	0	0	0	0.043	0.169581	1.02316
TCGA_TCGA-39-5011	0.0892668	0	0.0411227	0.140902	0	0.0552685	0.0633036	0.0827808	0.0199253	0.0282671	0.0228735	0	0.000895075	0.036695	0.166043	0.167151	0.0677611	0	0	0	0.00763065	0.0101143	0.005	0.366256	0.932831
TCGA_TCGA-33-4547	0.117443	0	0.203003	0.0204353	0	0.14354	0.0332682	0.000893524	0.0216452	0	0.0358201	0	0.00444428	0.0303233	0.0287279	0.126521	0.0918377	0.0527871	0.0682672	0	0	0.0210423	0.001	0.429286	0.902655
TCGA_TCGA-68-A59J	0.0334731	0	0.0154255	0.218685	0	0	0.175277	0.038811	0.0186959	0	0.0809142	0	0.0281566	0.039001	0.165021	0.0875021	0.0417279	0.0573091	0	0	0	0	0.012	0.275461	0.980441
TCGA_TCGA-77-8140	0.215074	0	0.22171	0.137037	0	0.0520004	0	0.0647026	0.0112489	0	0.0254276	0	0.0241635	0.048875	0.0231608	0.0444588	0	0.026934	0.0854629	0	0	0.0197441	0.001	0.502926	0.864625
TCGA_TCGA-85-6175	0.00857046	0	0.00862736	0.0661015	0	0.193723	0.000175063	0.0407644	0.0328018	0	0	0.023931	0.00609111	0.0719406	0.097595	0.166224	0.222261	0.00344428	0.0577495	0	0	0	0.105	0.0955459	1.04394
TCGA_TCGA-60-2726	0.0861639	0	0.0823528	0.227967	0	0	0.107016	0.0616247	0.0139175	0.0144313	0	0.0367243	0.0094698	0.0599	0.142312	0.0493989	0.0253386	0	0.079228	0	0.00415494	0	0.007	0.306722	0.960876
TCGA_TCGA-66-2790	0.103536	0	0.0708832	0.18647	0	0.130137	0.0149144	0.0210575	0.0178484	0	0.00149536	0.0118261	0	0.0725355	0.236253	0.0810223	0.0219479	0	0.0289807	0	0	0.0010926	0.019	0.220346	1.01901
TCGA_TCGA-33-4538	0.076931	0	0.0781498	0.103253	0	0.0637306	0.0666544	0.0620981	0.0043209	0	0.0300208	0	0.0717731	0.0475776	0.104791	0.0796696	0.0926006	0	0.103454	0	0	0.0149752	0.013	0.267677	0.968553
TCGA_TCGA-22-4594	0.0578572	0	0.32842	0.0810859	0	0.113398	0.0482956	0.0103315	0.0262603	0	0.0313536	0	0	0.0680433	0.0708474	0.0808621	0.0673349	0	0	0	0.00374667	0.0121628	0.001	0.471515	0.886785
TCGA_TCGA-85-8582	0.184822	0	0.104969	0.0474266	0	0.128801	0.00854126	0.0301252	0.0320849	0	0.0341879	0	0	0.253931	0.0776279	0.0716425	0	0	0	0.0258411	0	0	0.003	0.390875	0.923172
TCGA_TCGA-77-8131	0.0518252	0	0.0497302	0.0889588	0	0.111911	0.0106952	0.0975791	0.0412897	0	0.0287076	0	0.00347423	0.302334	0.083148	0.0908547	0.0149737	0	0.0098372	0.00679679	0.00139516	0.00649006	0.013	0.259171	0.9849
TCGA_TCGA-98-A53A	0.147311	0	0.189603	0.121028	0	0.0951397	0.093604	0.0244212	0.0114229	0	0	0.0513748	0.0124818	0.0471173	0.0576001	0.0883712	0.00874176	0	0.051783	0	0	0	0.001	0.42977	0.903811
TCGA_TCGA-92-7341	0.103044	0	0.0944215	0.0407603	0	0.202015	0.0201519	0	0	0	0.0219672	0	0	0.259294	0.0499196	0.175941	0.00450727	0	0.0246708	0	0	0.00330741	0.011	0.278288	0.974633
TCGA_TCGA-79-5596	0.149523	0	0.0255789	0.0703836	0.12601	0.123527	0	0	0	0	0	0.0381532	0	0.367758	0.00248349	0.0954785	0.00110455	0	0	0	0	0	0.005	0.361381	0.941729
TCGA_TCGA-77-8144	0	0.0114021	0.0152143	0.0488355	0	0.245484	0	0	0	0	0.0385546	0	0.00755425	0.305831	0.118463	0.0643632	0.0435758	0	0	0.100722	0	0	0.015	0.239811	0.999721
TCGA_TCGA-63-A5MU	0.0448113	0	0.165507	0.0318956	0	0.125726	0	0.115012	0.00283023	0	0.033312	0.000548451	0	0.00936551	0.0902166	0.0570958	0.0470113	0.084531	0.175283	0	0	0.0168543	0.006	0.33466	0.946742
TCGA_TCGA-77-A5GH	0.135666	0	0.122911	0.0765601	0	0.135177	0.0871838	0	0.0364547	0	0.0102496	0.0304709	0.0050543	0.0874428	0.103694	0.0823464	0.0303821	0	0.0438059	0	0	0.012602	0.004	0.374266	0.92837
TCGA_TCGA-34-8456	0.0656776	0	0.139001	0.0998523	0	0.05213	0.0647984	0	0.0209505	0	0.0475504	0	0	0.300787	0.0375884	0.120139	0.0153174	0.00250701	0.0337002	0	0	0	0.01	0.28944	0.971125
TCGA_TCGA-63-A5MP	0.127555	0	0.147026	0.110202	0	0.0577295	0.0526089	0.00474775	0.0269139	0	0.0264318	0	0	0.178321	0.0845183	0.118105	0.000888926	0.0350441	0.029375	0	0	0.000533206	0.001	0.414639	0.909974
TCGA_TCGA-94-7557	0.0669888	0	0.0190281	0.0328362	0	0.038311	0	0.0542213	0.0261215	0	0	0.0399192	0.00126719	0.424511	0.0697202	0.127588	0.00899536	0.0317686	0.035745	0	0.0179891	0.00498925	0.004	0.377714	0.934989
TCGA_TCGA-22-4596	0.0811238	0	0.0748598	0.0646551	0	0.199041	0.0375821	0.00296863	0	0	0.0317036	0	0	0.0754524	0.070467	0.164831	0.0941745	0.030513	0.0563254	0	0	0.0163026	0.007	0.3129	0.95165
TCGA_TCGA-22-5480	0.0147056	0	0.0253289	0.047446	0	0.153895	0.0422483	0.0921716	0.122798	0	0	0.0358976	0	0.164567	0.23928	0.0341626	0.00973968	0	0.0177601	0	0	0	0.018	0.23168	1.01795
TCGA_TCGA-85-8070	0.12463	0	0.354344	0.171792	0	0	0.0228949	0.0844788	0.00689344	0	0	0.027096	0.0139999	0.0106412	0.0696135	0.0656618	0	0.0374754	0	0	0	0.0104784	0.001	0.492044	0.885012
TCGA_TCGA-94-7033	0.117376	0	0.119414	0.075441	0	0.0254749	0.0592619	0.0850917	0.0406554	0	0.0627965	0	0.0160025	0.0345059	0.10346	0.0776329	0	0.159842	0	0.0181344	0	0.00491073	0.004	0.370174	0.933051
TCGA_TCGA-66-2727	0.0615402	0	0.0970342	0.0842313	0	0.0410479	0.0762424	0.0396446	0.000669596	0	0.000563325	0.0104956	0.00456666	0.0836005	0.0882509	0.179219	0.126905	0.0134477	0.0803713	0	0	0.0121706	0.01	0.292668	0.959814
TCGA_TCGA-21-1072	0.0592339	0	0.0365621	0.0837169	0	0.14786	0.0616089	0.0129859	0	0	0.0492592	0	0.0682679	0.043889	0.109799	0.114056	0.0560849	0.0687539	0.0287983	0	0.018449	0.0406753	0.029	0.188229	1.00274
TCGA_TCGA-85-A53L	0.0409025	0.021453	0.0216079	0.0611792	0	0.1728	0	0	0	0	0.0501668	0	0	0.315937	0.0200811	0.0527358	0	0.0952535	0	0.14737	0	0.000514035	0.041	0.171093	1.03021
TCGA_TCGA-46-6026	0.107029	0	0.032956	0.148926	0	0	0	0.0311836	0.0403911	0	0.0830181	0	0	0.384626	0.05591	0.0881955	0	0	0.0209515	0	0	0.00681315	0.004	0.3772	0.931623
TCGA_TCGA-90-A59Q	0.130135	0	0.14864	0.220131	0	0	0.134173	0.0354488	0.0150995	0	0.0339556	0	0	0	0.0759931	0.0625134	0.0253958	0.00578912	0.0304066	0	0	0.0823198	0.001	0.41783	0.908646
TCGA_TCGA-34-5241	0.0801139	0	0.0139644	0.157178	0	0.0421274	0.0821091	0.0520697	0.00722908	0	0.0208037	0	0.0111005	0.0311006	0.127174	0.181882	0.0609933	0.0201831	0.0749295	0	0	0.0370421	0.014	0.247174	0.979469
TCGA_TCGA-34-5928	0.0619063	0	0.0183911	0.0811821	0	0.224311	0.0238435	0	0.00996143	0	0.0400132	0	0	0.228447	0.149777	0.112191	0	0.00419242	0.00026565	0.0107956	0	0.0347235	0.013	0.272209	0.980749
TCGA_TCGA-22-4605	0.0264106	0	0.0407646	0.0260628	0	0.125805	0.0414083	0.00187007	0	0	0.0259783	0	0	0.323944	0.0289892	0.27992	0.0119434	7.34466e-05	0.00811151	0.0401784	0	0.0185409	0.019	0.219887	1.01294
TCGA_TCGA-85-A4CN	0.0860558	0	0.0200977	0.192841	0	0.211541	0	0.0296471	0.00136155	0	0.0380108	0	0	0.166342	0.0411993	0.149083	0.0049976	0	0.0278567	0.0309662	0	0	0.05	0.163839	1.02435
TCGA_TCGA-O2-A52V	0.0772018	0	0.00814405	0.0367857	0	0.151541	0	0.0318952	0.012719	0	0.0277609	0	0	0.271121	0.0474292	0.159432	0.0406254	0.045442	0	0.0804875	0	0.00941476	0.06	0.15062	1.03196
TCGA_TCGA-21-1071	0.0266903	0	0.00625439	0.112629	0	0.124988	0.0756541	0.0141452	0	0	0.0695623	0	0	0.127417	0.13808	0.190769	0.0245844	0.0206043	0.0178611	0.000834979	0.00632304	0.0436033	0.183	0.0591951	1.06651
TCGA_TCGA-39-5022	0	0.0150722	0.131397	0.208657	0	0.0505011	0.0830453	0.0460314	0.0457885	0.0227051	0.000170444	0	0	0.0984414	0.14623	0.096381	0.0395426	0	0.0160375	0	0	0	0.013	0.266133	0.981529
TCGA_TCGA-85-7699	0.019975	0	0.00112315	0.266243	0	0	0.124389	0.054329	0.0552522	0.0146772	0	0.02029	0	0.15432	0.133898	0.0942024	0.0405056	0	0.0207841	0	0	1.13776e-05	0.16	0.0678144	1.07148
TCGA_TCGA-33-AASB	0	0.0130741	0.0356487	0.0706605	0	0.0681278	0	0.0777079	0.0640618	0	0.00134592	0.0442084	0	0.403547	0.0361376	0.122164	0.0126897	0.0230833	0.021539	0	0	0.00600398	0.05	0.162339	1.04236
TCGA_TCGA-37-5819	0.0151672	0	0.111363	0.240661	0	0.00713322	0.0075152	0.0833815	0.0852827	0	0	0.0413886	0	0.0997831	0.102583	0.134877	0.0237577	0	0.0471078	0	0	0	0.022	0.205545	1.00684
TCGA_TCGA-85-8276	0.0820904	0	0.169257	0.13288	0	0.013909	0.0445083	0.0468383	0.0231342	0	0	0.0293001	0	0.195843	0.102174	0.120485	0.0126904	0	0.0268908	0	0	0	0.003	0.384887	0.925554
TCGA_TCGA-66-2789	0	0.0138959	0.0864842	0.051987	0	0.116914	0.00376475	0.0340621	0	0	0.0233393	0.0286841	0.00225216	0.160879	0.0613872	0.181165	0	0.129369	0.0927995	0	0	0.0130161	0.036	0.179703	1.01034
TCGA_TCGA-56-5898	0.0611844	0	0.0431659	0.0865685	0	0.101817	0.0187696	0.0525432	0.017048	0	0.00680362	0.0139913	0.00646974	0.117851	0.0918237	0.233719	0.0964003	0	0.0504495	0	0	0.0013956	0.011	0.280725	0.96656
TCGA_TCGA-22-4601	0.143072	0	0.117716	0.0914557	0	0.0943336	0.0452941	0.0667558	0.00374962	0	0.00175626	0.0177603	0.001264	0.0445644	0.0399748	0.165184	0.0581612	0.0682661	0.0317676	0	0	0.00892481	0.003	0.393826	0.918642
TCGA_TCGA-56-A4ZK	0.0464921	0	0.0492131	0.0755418	0	0.0492688	0.0443652	0.0441548	0.0251674	0	0.00640616	0.0067368	0	0.283739	0.134378	0.181168	0.0194392	0	0	0.0291087	0	0.00482141	0.022	0.201977	1.01555
TCGA_TCGA-66-2771	0.0737718	0	0.181372	0.159147	0	0	0.0748019	0.0709645	0	0	0	0.00193596	0	0	0.083974	0.178289	0.0580928	0.0101594	0.0282384	0	0	0.0792533	0.001	0.428044	0.902969
TCGA_TCGA-85-A50M	0.0231949	0.0050969	0.0915182	0.0295031	0	0.225812	0.0278418	0	0	0	0.0741194	0	0.00955327	0.228413	0.0095303	0.0757663	0	0.0521589	0	0.127748	0.00734559	0.0123985	0.036	0.178848	1.01556
TCGA_TCGA-77-A5GB	0.0562657	0	0.201931	0.0902265	0	0	0.048971	0.0260308	0.0297207	0	0.0198101	0	0	0.257582	0.0825449	0.111068	0.0149831	0	0	0.056567	0	0.00429846	0.006	0.352604	0.945256
TCGA_TCGA-66-2765	0.0425173	0	0.113383	0.0907062	0	0.147587	0.0692653	0.01551	0.0145512	0	0.0170814	0.0091269	0.0113331	0	0.0924964	0.118561	0.166026	0.0153052	0.00823308	0.0483974	0	0.0199188	0.006	0.326783	0.946792
TCGA_TCGA-43-3394	0.140286	0	0.0931599	0.0563319	0	0.208815	0.0261583	0.0133827	0	0	0.0336224	0	0.00185872	0.141659	0.0219125	0.141466	0.042197	0.0367505	0	0.0255597	0	0.0168399	0.006	0.354376	0.936653
TCGA_TCGA-85-A513	0.00272267	0.0698521	0.0588486	0.123645	0	0.165386	0.0330554	0.0814427	0.00545959	0	0	0.012486	0	0.112271	0.0997711	0.118982	0.000515239	0.00560442	0.0959942	0.0133278	0	0.000635937	0.019	0.223314	0.992504
TCGA_TCGA-6A-AB49	0	0	0	0.244233	0	0.0268468	0	0.0990188	0.0276915	0	0	0.0480986	0.0018413	0.288493	0.202257	0	0.019371	0	0	0.0421491	0	0	0.012	0.274552	0.998121
TCGA_TCGA-39-5028	0.10243	0	0.177796	0.0559756	0	0.172919	0.0348665	0.0135518	0.0322458	0	0.023703	0	0.00592465	0.0745006	0.0863485	0.121073	0.0275679	0.0170384	0.0385004	0	0	0.0155598	0.001	0.423893	0.905257
TCGA_TCGA-77-8139	0.0375167	0	0.136858	0.107226	0	0.100928	0.0359265	0.0544237	0.03768	0	0.0540899	0	0	0.223306	0.0447943	0.154709	0	0	0.00637084	0	0	0.00617117	0.014	0.252273	0.985941
TCGA_TCGA-43-3920	0.0473703	0	0.14696	0.185827	0	0.00840252	0.139138	0.0025016	0	0.0203574	0.0329651	0	0	0.053002	0.104165	0.195529	0.010866	0	0.00191266	0.0146931	0.00470525	0.0316035	0.006	0.339533	0.944134
TCGA_TCGA-22-5485	0.00841333	9.67826e-05	0	0.091191	0	0.081562	0	0.0221838	0	0	0	0.018126	0.0303885	0.109765	0.0573919	0.349486	0.133801	0.00534299	0.0843023	0	0	0.00794949	0.002	0.399535	0.916916
TCGA_TCGA-18-4083	0.145232	0	0.199986	0.182038	0	0.0409308	0.0192197	0.0478927	0.0401886	0	0.00307378	0.0231148	0	0.112026	0.0509204	0.0958003	0	0	0.0344241	0	0	0.00515306	0.001	0.42442	0.908087
TCGA_TCGA-85-8350	0.0254533	0	0.0335764	0.112387	0	0.121381	0.0154418	0.0577787	0.0688356	0	0.0233246	0.0100548	0.00083063	0.127719	0.0737868	0.110358	0.153923	0.026141	0.032489	0.00550316	0	0.00101779	0.086	0.114041	1.03479
TCGA_TCGA-60-2713	0.0761257	0	0.0548013	0.0776615	0	0.14404	0.0758235	0.000169698	0.000371593	0	0.0445583	0	0	0.319353	0.0503819	0.14588	0	0	0.00863834	0	0	0.00219448	0.019	0.225123	1.00022
TCGA_TCGA-85-6560	0.0784878	0	0.0611106	0.148084	0	0.0974876	0.0901285	0.0139551	0.000980058	0	0.0198215	0	0.00360443	0.243567	0.0869678	0.118923	0.0242812	0	0.00980144	0	0	0.00280096	0.018	0.228067	0.993718
TCGA_TCGA-33-6738	0.213033	0	0.193543	0.0782927	0	0.0661074	0.0157391	0.0306284	0.0665789	0	0.0223769	0	0.00828614	0.15887	0.0241991	0.0681551	0.0179218	0.00985989	0.0109145	0.0110679	0	0.00442594	0.001	0.51335	0.857412
TCGA_TCGA-56-8625	0.0830893	0	0.0576852	0.135084	0	0.0733788	0.0631363	0.0598795	0.0228758	0	0.0273627	0.0249238	0.00515632	0.0905121	0.105031	0.141181	0.0489569	0	0.0592582	0	0	0.00248888	0.007	0.316834	0.951403
TCGA_TCGA-22-4604	0.0761139	0	0.0740526	0.0765942	0	0.0852297	0.0242327	0.0527137	0.0171335	0	0.0312359	0	0	0.18898	0.124567	0.186326	0.0168002	0	0	0.0388229	0	0.00719825	0.013	0.272388	0.975623
TCGA_TCGA-66-2780	0.0454669	0	0.127324	0.0368814	0	0.0413338	0.0261752	0.0334875	0.0142976	0	0.0305791	0	0	0.242747	0.0892858	0.161008	0	0.061604	0	0.0620552	0	0.0277543	0.014	0.253846	0.988576
TCGA_TCGA-66-2793	0.14597	0	0.100563	0.104278	0	0.0590735	0	0.0622121	0.00820774	0	0	0.0362815	0.00842651	0.2396	0.0192258	0.155311	0	0	0	0.0357311	0	0.0251195	0.008	0.301136	0.965674
TCGA_TCGA-90-7769	0.233403	0	0.180617	0.0805404	0	0.0325827	0.0681782	0.042716	0.0068055	0	0	0.00454236	0.0221536	0.0784369	0.031384	0.0800109	0.0299369	0.0671119	0	0.0242662	0.00107213	0.016243	0.001	0.487769	0.872353
TCGA_TCGA-18-3419	0.0343843	0	0.0740375	0.213524	0	0.0591133	0.118201	0.0255733	0.0196588	0	0.0575279	0	0	0.0785345	0.119263	0.114567	0.00962635	0.00170096	0	0.0152913	0	0.0589967	0.022	0.205007	1.00415
TCGA_TCGA-NK-A5CX	0.130796	0	0.148615	0.112673	0	0	0.0133208	0.0650605	0.0168472	0	0	0.0610433	0.00294917	0.0994434	0.134235	0.124776	0.0102446	0.00508083	0.0570067	0	0	0.0179086	0.005	0.359553	0.938571
TCGA_TCGA-34-2600	0.143989	0	0.0625603	0.113303	0	0.0841151	0	0.130346	0	0	0.0192118	0.0349592	0.00910959	0.0541211	0.0879282	0.0835529	0.0765872	0.0164305	0.0315106	0.0386957	0	0.0135797	0.008	0.302283	0.959575
TCGA_TCGA-66-2777	0.0655828	0	0.053815	0.0477031	0	0.0537598	0.0170404	0.0386435	0.0186618	0	0.00271082	0.00148431	0.00487634	0.410924	0.00957874	0.193966	0.0278836	0.0275238	0.000481953	0.00747589	0.00385732	0.0140307	0.013	0.272576	0.993557
TCGA_TCGA-70-6722	0.0981338	0	0.0761935	0.0569701	0	0.15543	0.0203214	0.0286702	0.0224852	0	0.0111832	0.00804558	0	0.160955	0.121094	0.154437	0.0252838	0.0179731	0	0.0348959	0	0.00792844	0.018	0.228425	0.994175
TCGA_TCGA-37-A5EM	0.0384209	0	0.0226038	0.116385	0	0.0793086	0.0572393	0.0251262	0.0338493	0	0.0404218	0	0.00847605	0.249232	0.0643003	0.128999	0.0570244	0.0520034	0.0238127	0.00279753	0	0	0.02	0.21614	0.99806
TCGA_TCGA-O2-A52W	0.0993131	0	0.0338399	0.105916	0	0.030255	0	0.0748404	0.0353971	0	0	0.013503	0.0491626	0.12026	0.073629	0.103036	0.173661	0.0230895	0.0595084	0	0	0.00458924	0.073	0.129893	1.02315
TCGA_TCGA-96-A4JK	0.0366328	0	0.0613574	0.127427	0	0.108124	0.0619263	0.0479547	0.0288514	0	0.0208049	0.00772332	0	0.164781	0.132571	0.140022	0.0323819	0	0.0287865	0	0	0.000656621	0.06	0.150641	1.02623
TCGA_TCGA-56-8503	0.0143475	0	0.00897152	0.0840119	0	0.106485	0.0439732	0.0493765	0.018989	0	0.0686919	0	0	0.270725	0.140036	0.108071	0.0369581	0	0	0.028436	0	0.0209265	0.225	0.0440345	1.08521
TCGA_TCGA-77-A5G8	0.0287167	0	0.0109006	0.125598	0	0.0854142	0.0594883	0.0156099	0.0442378	0	0.02652	0.014928	0.00737218	0.13023	0.103542	0.164346	0.158881	0	0.0181611	0	0	0.00605352	0.151	0.0732792	1.05302
TCGA_TCGA-34-5236	0.0952558	0	0.0931413	0.0314881	0	0.151953	0	0	0.00764421	0	0.0161418	0	0.00283701	0.240678	0.0245445	0.188	0.0735544	0.0179519	0	0.051711	0	0.00509896	0.01	0.290287	0.968926
TCGA_TCGA-XC-AA0X	0.142724	0	0.141708	0.0338731	0.0103715	0.0802578	0.0404288	0	0.0232081	0	0.0420159	0	0	0.333562	0	0.0918087	0.00530988	0.0337567	0.0101801	0	0	0.0107953	0.001	0.451087	0.892933
TCGA_TCGA-77-7338	0.026435	0	0.0332183	0.0923098	0	0.101539	0.0300567	0.0254712	0.00809002	0	0.0490562	0	0	0.326198	0.058022	0.15501	0.0285639	0	0	0.0505051	0.00634305	0.00918208	0.078	0.12423	1.04932
TCGA_TCGA-85-A510	0.134897	0	0.0683784	0.197591	0	0	0.117355	0.098544	0	0.0172209	0	0.0420525	0	0.0129051	0.0927753	0.141766	0.0401368	0	0	0.0363775	0	0	0.006	0.334245	0.947293
TCGA_TCGA-77-A5G6	0.178293	0	0.0891515	0.0981601	0	0.0692963	0.00919464	0.0419659	0.0578328	0	0	0.0104816	0.025184	0	0.0988064	0.112115	0.153379	0	0.0466947	0	0	0.00944544	0.005	0.366357	0.93144
TCGA_TCGA-56-8309	0.145562	0	0.074801	0.138312	0	0.154254	0.0477596	0	0.0504279	0	0.0269497	0	0	0.133906	0.0860628	0.10709	0.00749473	0	0.0199755	0	0	0.00740529	0.006	0.327313	0.950313
TCGA_TCGA-77-A5G1	0.110804	0	0.000922116	0.0277239	0	0.158971	0.0112075	0.0785276	0.0687166	0	0.027013	0	0	0.258222	0.0967769	0.137376	0.00469244	0	0.0154425	0	0	0.00360424	0.023	0.198313	1.0114
TCGA_TCGA-85-8354	0.0337949	0	0.103114	0.0484394	0	0.106208	0.0188955	0.0693418	0.049576	0	0	0.0335194	0	0.227084	0.039758	0.219633	0.0149267	0.00494905	0	0.0156082	0	0.0151515	0.013	0.260393	0.981679
TCGA_TCGA-22-5473	0.13845	0	0.105945	0.10302	0	0.0853629	0.0483585	0.0100447	0.00398425	0	0.0499431	0.00830207	0	0.166608	0.0645336	0.132488	0.0490514	0	0	0.0306739	0	0.00323484	0.003	0.382249	0.924465
TCGA_TCGA-63-A5MB	0.165964	0	0.0397508	0.165245	0	0	0.0427187	0.122227	0.0112902	0	0.0199526	0	0.00762252	0.0761534	0.155044	0.104178	0.0820136	0	0.00482838	0.000726882	0	0.00228477	0.004	0.377862	0.927713
TCGA_TCGA-22-1002	0.123573	0	0.12263	0.0815562	0	0.286433	0	0.00868603	0	0	0.0438742	0	0.0260732	0.0209539	0.0281998	0.10392	0.00601265	0.0882528	0.00298959	0.013654	0	0.0431908	0.006	0.336018	0.947465
TCGA_TCGA-66-2767	0.026358	0.00897673	0.0343586	0.235726	0	0.0080264	0.0714263	0.0901207	0.0115585	0	0.0107038	0.00886217	0.0146535	0.0673187	0.137725	0.145118	0.0490485	0	0.0797321	0	0	0.000287259	0.067	0.143708	1.02658
TCGA_TCGA-60-2707	0.0757581	0	0.0947409	0.0568782	0	0.113834	0.0141926	0.00818267	0	0	0.0488352	0	0	0.247699	0.013846	0.103627	0.00764311	0.0511101	0	0.0331349	0	0.130519	0.009	0.298478	0.965434
TCGA_TCGA-85-A511	0.155581	0	0.157231	0.0421589	0	0.179109	0.0764417	0.0256092	0.0155035	0	0.0290767	0	0	0.171223	0.0839008	0.0350471	0	0.000420154	0	0.0179445	0	0.0107523	0.003	0.387819	0.925041
TCGA_TCGA-98-A539	0.0229593	0.0255395	0.0164482	0.0451193	0	0.158423	0.0251838	0	0	0	0.0687474	0	0.0155155	0.177387	0.0369696	0.14921	0.0712765	0.0462943	0	0.118771	0	0.0221549	0.05	0.162992	1.01803
TCGA_TCGA-22-1005	0.0472142	0.0172312	0.277642	0.176624	0	0.00996363	0.0852043	0.0458369	0.0302474	0	0.0124278	0.0102048	0	0.0518535	0.0920415	0.0573042	0.0222279	0.0121623	0.0429846	0	0	0.00882948	0.001	0.482218	0.876752
TCGA_TCGA-77-8138	0.186158	0	0.111721	0.064767	0	0.123902	0.00746645	0.0256075	0.0153741	0	0.0100345	0	0	0.263824	0.0379444	0.100092	0	0	0	0.0452692	0	0.00784002	0.001	0.491651	0.870106
TCGA_TCGA-52-7811	0.0840421	0	0.0632348	0	0	0.159371	0.00134654	0.0548399	0.00173227	0.00729412	0.0244407	0	0	0.33815	0.0879905	0.14246	0.0151254	0.00450695	0.0018567	0.00404273	0	0.00956557	0.006	0.342689	0.948312
TCGA_TCGA-77-7138	0.0225903	0	0.0707367	0.0498963	0	0.165184	0.0485364	0.0198964	0	0	0.04516	0	0	0.320663	0.0492142	0.0993774	0.0253307	0.0147668	0	0.0540147	0	0.0146332	0.022	0.201401	1.01059
TCGA_TCGA-NC-A5HF	0	0.00975475	0.0473247	0.0107979	0	0.0968058	0	0.137037	0.00218902	0	0	0.0801098	0	0.214263	0.0130351	0.0643653	0.11887	0.0375342	0.167913	0	0	0	0.033	0.184262	1.00659
TCGA_TCGA-77-8009	0	0	0	0.165019	0	0.0714887	0.0163579	0	0.0019127	0	0.0436374	0	0.00468739	0.210959	0.163189	0.192471	0.0354224	0	0	0.0948553	0	0	0.003	0.382413	0.9298
TCGA_TCGA-58-A46M	0.0998674	0	0.0161159	0.224467	0	0	0.0806417	0.0501724	0.0342334	0	0.049058	0	0.00237976	0.103539	0.205395	0.11782	0.00485153	0	0.0114583	0	0	0	0.035	0.181267	1.02959
TCGA_TCGA-21-5782	0.0648992	0	0.121632	0.164233	0	0	0.0916208	0.0807157	0.0306028	0	0.0177214	0.0242705	0	0.148191	0.0692139	0.0878704	0.0235847	0	0.0665384	0	0	0.00890629	0.009	0.296238	0.961492
TCGA_TCGA-18-3408	0.0545669	0	0.0208747	0.0842242	0	0.155967	0.105116	0	0	0	0.0410512	0	0	0.0143006	0.0726488	0.238079	0.136851	0.0181629	0.0397674	0	0	0.0183912	0.072	0.135386	1.01945
TCGA_TCGA-43-7656	0.0895454	0	0.101518	0.157846	0	0.0980746	0.0792208	0.0221359	0.0465141	0	0.058282	0	0.00305339	0.0790314	0.177659	0.0591835	0.00195403	0	0.0242388	0	0	0.001743	0.013	0.265337	0.986679
TCGA_TCGA-77-8153	0.0719881	0	0.196919	0.185938	0	0.0729257	0.0333274	0	0.0131938	0	0	0	0	0.142298	0.0344039	0.111795	0	0.0167468	0	0.115706	0	0.0047595	0.004	0.375024	0.931581
TCGA_TCGA-90-7766	0.0494494	0.0062783	0.226152	0.100791	0	0.00899233	0.0941305	0.0355073	0.0448657	0.00587231	0.00677133	0	0	0.136385	0.0837747	0.111709	0.0121363	0.023763	0.0175867	0	0	0.0358346	0.004	0.380707	0.928728
TCGA_TCGA-94-8035	0.185723	0	0.172441	0.00214079	0	0.0946604	0.0580316	0.00481616	0.00506456	0	0.0215214	0	0.000264454	0.186869	0.0567411	0.0802461	0.028143	0.0130694	0.0284965	0	0	0.0617724	0	0.546145	0.839001
TCGA_TCGA-56-6545	0.039464	0	0.111137	0.0660866	0	0.218094	0.00824485	0	0	0	0.024866	0	0	0.250855	0.0946825	0.108478	0.008668	0	0.0352107	0.0130346	0	0.0211791	0.018	0.229011	0.995934
TCGA_TCGA-34-5239	0.0620331	0	0.00901788	0.188253	0	0.131691	0.0411595	0.0138179	0.0615744	0	0.00631511	0.00425293	0	0.143796	0.115822	0.0685143	0.0634776	0	0.0902749	0	0	0	0.085	0.114757	1.03963
TCGA_TCGA-43-2576	0	0.0263909	0.0384265	0.109778	0	0.0900411	0.000989889	0.11285	0.0672985	0	0.0145155	0.0308123	0.0118409	0.178935	0.124238	0.148404	0	0	0.0454786	0	0	0	0.094	0.10463	1.04971
TCGA_TCGA-66-2768	0.0144555	0	0	0.0881717	0	0.0864121	0.0365844	0.0316684	0	0	0.0254057	0.0080139	0	0.204496	0.0919546	0.195325	0.0313223	0.0451932	0	0.0765329	0	0.0644642	0.003	0.386572	0.92378
TCGA_TCGA-98-8023	0.0181647	0.0227713	0	0.120118	0	0.0735322	0.0619808	0.0409397	0.0514232	0	0	0.0610145	0	0.156197	0.168583	0.0911423	0.030704	0	0.10343	0	0	0	0.159	0.0689009	1.06704
TCGA_TCGA-18-3412	0.0263673	0	0.0218385	0.0831677	0	0.111532	0.0412664	0.0433951	0.0146479	0	0.0584984	0	0.010375	0.0978295	0.140589	0.176261	0.083895	0.00562949	0.0171665	0.0118897	0.0331292	0.0225224	0.036	0.179297	1.01115
TCGA_TCGA-85-7710	0.000638795	0.000929383	0.0443602	0.161512	0	0.11505	0.0778503	0.0517017	0.0216045	0	0.0700396	0	0	0.0175758	0.145179	0.0780913	0.188459	0	0.0157395	0.00109596	0	0.0101733	0.018	0.231945	0.993184
TCGA_TCGA-85-7844	0.0900108	0	0.135721	0.0784175	0	0.0536599	0.043715	0.00759703	0.00258557	0	0.0513487	0	0	0.223389	0.0506442	0.127207	0.0223097	0	0.0880063	0.0193623	0	0.00602698	0.007	0.318618	0.953833
TCGA_TCGA-85-6798	0.115104	0	0.120102	0.0361208	0	0.206456	0	0	0	0	0.0605507	0	0	0.163077	0.00652506	0.153672	0.0199164	0.0489055	0	0.0638229	0	0.00574771	0.003	0.381705	0.924873
TCGA_TCGA-22-5472	0.015474	0	0.00560655	0.0824567	0	0.136069	0.00852261	0.00745291	0	0	0.0374388	0	0	0.144063	0.0337733	0.327968	0.060998	0.0103982	0.0663186	0	0	0.0634593	0.011	0.27947	0.97151
TCGA_TCGA-77-8148	0.0393503	0	0.0655303	0.122609	0	0.068735	0.00552357	0.0408759	0.0641628	0	0.0445783	0	0.00237086	0.165949	0.163559	0.148883	0.0505467	0	0.0173256	0	0	0	0.037	0.178054	1.02046
TCGA_TCGA-58-8386	0.028575	0	0.0131619	0.0396864	0	0.145314	0.00413058	0.0259349	0	0	0	0.0200005	0.00191237	0.229161	0.10346	0.285266	0.0126923	0	0.0192023	0	0.0096061	0.0618962	0.019	0.226086	1.0038
TCGA_TCGA-77-8143	0.0194382	0	0.0444076	0.141781	0	0.0283196	0.0346878	0.0832113	0.0554315	0	0.0336197	0	0	0.22324	0.0841743	0.121384	0.00600923	0.0494828	0.0703029	0	0	0.00451064	0.01	0.288934	0.965855
TCGA_TCGA-33-AAS8	0.28837	0	0.0383068	0.112383	0	0.171588	0.0257858	0.0116746	0.00180221	0	0.0125829	0.0257658	0	0.0766423	0.0403895	0.0641994	0.117644	0.00528402	0	0.0075814	0	0	0.001	0.414849	0.910434
TCGA_TCGA-22-4591	0.08538	0	0.0127868	0.128383	0	0.102834	0.0560231	0.0496154	0.0159892	0	0.0160353	0.0102525	0.0226181	0.0651319	0.0872217	0.165982	0.052895	0.0625571	0.0658457	0	0	0.000448544	0.021	0.210124	0.993532
TCGA_TCGA-58-A46K	0.0965424	0	0.0812957	0.186391	0	0.00280968	0.118237	0.0798855	0.0342919	0	0.0857487	0	0.00926278	0.0459762	0.10603	0.0878008	0.0186528	0.0406123	0.00646369	0	0	0	0.014	0.253868	0.984925
TCGA_TCGA-18-5595	0.153882	0	0.0890994	0.0957235	0	0.0571436	0.0271094	0.0543013	0.0212695	0	0.0671558	0.00157552	0.0122192	0.123491	0.0738475	0.115812	0.0313125	0.00120705	0.0642748	0	0.010575	0	0.005	0.36715	0.930361
TCGA_TCGA-66-2794	0.0258825	0	0.0209611	0.305782	0	0	0.119767	0.0474103	0.016298	0	0.0530291	0.020844	0.0200653	0.05507	0.099865	0.100979	0.0645148	0	0.0495317	0	0	0	0.014	0.250611	0.985415
TCGA_TCGA-58-8390	0.0762563	0	0.0278112	0.0686486	0	0.20711	0	0.0437616	0.00216145	0	0	0.0458059	0.00813424	0.255389	0.0878704	0.069834	0.0369062	0.0192242	0	0.0334927	0.000730083	0.0168641	0.009	0.296683	0.965595
TCGA_TCGA-66-2773	0.0245444	0	0.00879192	0.127296	0	0.0393528	0.0321156	0.085209	0.0277144	0	0.0641027	0	0.00895049	0.0670979	0.160679	0.147315	0.0450702	0.0275322	0.0571157	0	0.0280246	0.0490878	0.073	0.130123	1.03568
TCGA_TCGA-43-A474	0.0524729	0	0.0474426	0.0271176	0	0.188133	0	0.0067815	0	0	0.0806871	0	0	0.339283	0.0352892	0.077539	0	0.027094	0.0434369	0.0747228	0	0	0.014	0.251919	0.98945
TCGA_TCGA-60-2714	0.00780046	0	0.0464844	0.18303	0	0.140411	0.0909623	0.0308264	0.00373031	0	0.0535357	0.00751382	0.0153661	0.0559096	0.0891894	0.163763	0.020331	0.0252091	0.0603018	0	0	0.00563588	0.101	0.0982876	1.04299
TCGA_TCGA-46-3766	0.0956731	0	0.159417	0.0922381	0	0.110773	0.0529748	0.00718632	0	0	0	0.00814301	0	0.0549761	0.0742831	0.139539	0.0753522	0.0138686	0.103493	0	0	0.0120825	0.003	0.389927	0.920444
TCGA_TCGA-60-2725	0.0862152	0	0.0730602	0.136538	0	0.147831	0.0358827	0.0505211	0.0125499	0	0.0238605	0	0	0.116441	0.0939749	0.130315	0.0316912	0.00301786	0.0201383	0	0	0.0379633	0.01	0.287863	0.965552
TCGA_TCGA-34-7107	0.150074	0	0.136982	0.0859452	0	0.0799073	0.0250087	0.0284747	0.0303721	0	0	0.0144829	0	0.129109	0.0715928	0.199573	0.0186413	0	0.0186263	0	0	0.0112121	0.003	0.392124	0.920995
TCGA_TCGA-66-2783	0	0.0340568	0.166583	0.106021	0	0.147414	0.00534023	0.00273201	0.0436165	0	0.0601237	0	0.0183224	0.0390767	0.0820087	0.142166	0.0790911	0	0.0351532	0.00406384	0.0126782	0.0215526	0.007	0.324422	0.950036
TCGA_TCGA-85-A50Z	0.0179418	0	0.0283574	0.0930228	0	0.0577398	0.00693731	0.0545411	0.0172712	0	0.0154927	0.112206	0	0.0802033	0.0511907	0.0327892	0.0034333	0.0672383	0.147576	0	0	0.214059	0.034	0.183332	1.01931
TCGA_TCGA-43-A56U	0.146426	0	0.303231	0.0898366	0	0.0849762	0.0901076	0.0409013	0	0	0.00767323	0	0.0105748	0.0856669	0.062169	0.0419774	0.00263493	0	0.027272	0	0.00655364	0	0.001	0.518673	0.857228
TCGA_TCGA-63-A5MR	0.075299	0	0.0999127	0.0270756	0	0.0945425	0.001469	0.0446349	0	0	0.0705882	0	0	0.318555	0.0811078	0.0665065	0	0.0489839	0	0.0713251	0	0	0.012	0.275735	0.979839
TCGA_TCGA-37-4129	0	0	0.00296473	0.192306	0	0	0	0.031953	0	0	0	0.0310137	0.0411635	0	0.0166964	0.463895	0	0.020697	0	0.131658	0.0595844	0.00806876	0.19	0.056607	1.0766
TCGA_TCGA-98-7454	0.066496	0	0.0699395	0.0679258	0	0.168415	0.0885809	0	0	0	0.0818191	0	0	0.0539208	0.123693	0.135849	0.0293558	0.0166351	0.0150033	0.00358901	0.0509639	0.0278136	0.019	0.223384	0.991029
TCGA_TCGA-34-A5IX	0.0326543	0	0.0326019	0.110812	0	0.10152	0.0141038	0.0451857	0.0076467	0	0	0.050832	0	0.228732	0.0873608	0.0741538	0.108898	0	0	0.0816562	0	0.0238427	0.011	0.279729	0.972031
TCGA_TCGA-85-8048	0.0376308	0.0220744	0.0378952	0.145645	0	0.152703	0.099467	0.0574531	0.00274371	0	0.0214958	0	0	0.112842	0.113003	0.0890289	0.0270077	0.0252494	0.05576	0	0	0	0.048	0.166729	1.01669
TCGA_TCGA-85-8071	0.0535468	0	0.048171	0.208989	0	0.000613173	0.0591787	0.0935218	0.0653222	0	0.168099	0.0110156	0.0126114	0	0.057203	0.0464244	0.0660415	0.0199619	0.0893007	0	0	0	0.019	0.226376	1.00132
TCGA_TCGA-NC-A5HQ	0.189713	0	0.0906703	0.155422	0	0.0135889	0.0916965	0.0614068	0.0512833	0	0	0.0132563	0.00302471	0.0711175	0.0572531	0.076314	0.0130209	0.07781	0.0344226	0	0	0	0.001	0.439042	0.897574
TCGA_TCGA-60-2722	0.04061	0	0.0343753	0.146338	0	0.0183736	0.0500593	0.0483774	0.0304539	0	0.0513081	0	0	0.13919	0.0730281	0.252069	0.0482493	0.0185726	0.0392176	0	0.000466443	0.00931219	0.037	0.176355	1.01006
TCGA_TCGA-18-5592	0.0165742	0	0.0249055	0.242517	0	0.0283525	0.108391	0.0722226	0	0	0.133602	0.006414	0.0129566	0.0831231	0.0716071	0.108096	0.0352443	0.0222592	0.0337351	0	0	0	0.105	0.0949261	1.05537
TCGA_TCGA-56-8623	0.0256344	0	0.00804999	0.131162	0	0.117997	0	0.010509	0	0	0.0526439	0	0.00819267	0.213253	0.0301038	0.286098	0.0240395	0	0.0322301	0.0356277	0	0.0244596	0.005	0.361729	0.935754
TCGA_TCGA-43-6773	0.10187	0	0.268427	0.133105	0	0.11788	0.033045	0.0101616	0.000484828	0	0.0113815	0	0.00397544	0.0760044	0.0481008	0.109122	0.0215759	0.0159623	0.0321488	0	0.001232	0.0155235	0.001	0.497452	0.867255
TCGA_TCGA-85-A5B5	0.129618	0	0.0486786	0.0641443	0.032532	0.118359	0.0423711	0	0	0	0.0621902	0	0	0.179025	0.190344	0.101689	0.00643399	0	0.0246143	0	0	0	0.004	0.379246	0.928995
TCGA_TCGA-56-8082	0.0733035	0	0.0333636	0.00638307	0	0.186997	0	0.0515546	0.00736366	0	0.0579745	0	0	0.224414	0.0640211	0.146058	0.00156064	0.00803782	0	0.138968	0	0	0.045	0.16788	1.02255
TCGA_TCGA-34-5234	0.0672323	0	0.0441516	0.197328	0	0	0.048152	0.0716014	0.0026062	0.0438531	0	0	0.0134801	0	0.0959271	0.19753	0.119081	0.0272571	0.0547488	0	0	0.0170518	0.008	0.303608	0.95604
TCGA_TCGA-77-7140	0.0525176	0	0.0322805	0.168487	0	0.0502488	0.0751416	0.0238775	0	0	0.0528077	0.0131334	0.0029331	0.0675107	0.100279	0.122238	0.171656	0.0227019	0.0431932	0	0.000993698	0	0.018	0.228243	0.987078
TCGA_TCGA-21-1083	0.051115	0	0.056813	0.103996	0	0.1792	0.0792775	0.0427792	0.0127258	0	0.0635194	0	0	0.0988307	0.12837	0.147625	0.0153649	0.0067737	0.000181279	0.00154068	0	0.0118886	0.037	0.177317	1.01622
TCGA_TCGA-77-8128	0.0520461	0	0.0335133	0.0949389	0	0.0743416	0	0.0587954	0.00849287	0	0.0279056	0.00842761	0	0.29252	0.0797751	0.163266	0.0364866	0	0.0694914	0	0	0	0.021	0.213295	1.00326
TCGA_TCGA-66-2770	0.0202536	0	0.0759426	0.102453	0	0.0241598	0.0908486	0.0500496	0.0166957	0	0.0239508	0.0112409	0	0.226509	0.116225	0.203512	0.00972176	0.00181409	0.0152939	0	0	0.0113292	0.03	0.186964	1.01393
TCGA_TCGA-66-2791	0.0310899	0	0.101459	0.151978	0	0	0.141949	0.0444224	0.0103587	0	0.0656049	0	0.00185352	0.0461936	0.148151	0.148751	0.0361922	0	0.0633978	0	0	0.00859905	0.013	0.270863	0.973088
TCGA_TCGA-18-3406	0.0416871	0	0.187734	0.0841816	0	0.125294	0.0366838	0.0385707	0	0.0080877	0.00733135	0	0	0.0772494	0.117456	0.133098	0.0404189	0	0.0216799	0	0.0387452	0.0417822	0.004	0.379042	0.926967
TCGA_TCGA-94-A5I4	0.179183	0	0.14148	0.0315436	0	0.0377883	0	0.0375078	0.0429135	0	0.000891239	0	0	0.2955	0.0396031	0.116576	0	0	0	0.0582283	0.000655875	0.0181295	0.001	0.426151	0.907508
TCGA_TCGA-52-7812	0.0299403	0	0.00704344	0.301475	0	0	0.143873	0.0606338	0.0100649	0	0	0.0500536	0.0124669	0.12948	0.110352	0.0778826	0.0203973	0.0167233	0.0225199	0	0	0.00709402	0.057	0.154563	1.03303
TCGA_TCGA-18-3409	0.0694418	0	0.0259127	0.0193023	0	0.154316	0.00488432	0.0240064	0.0138148	0.0182056	0	0	0	0.195704	0.123453	0.238634	0.0752672	0	0.0320264	0	0	0.00503088	0.004	0.380611	0.926138
TCGA_TCGA-33-A4WN	0.138657	0	0.228855	0.0778259	0	0.0710308	0.0158198	0.0303255	0.0604523	0	0.0217273	0	0	0.170658	0.0408137	0.0798172	0.0290177	0	0.0225888	0.0104416	0	0.00196914	0.001	0.425915	0.908414
TCGA_TCGA-66-2792	0.047437	0	0.0245875	0.0432484	0	0.281164	0.0266032	0	0	0	0.048825	0	0	0.1256	0.121027	0.212558	0.0321541	0	0.014675	0.000669639	0	0.0214498	0.073	0.130052	1.03503
TCGA_TCGA-92-8064	0.0507087	0	0.071802	0.355406	0	0	0.132339	0.0407916	0	0	0.0206212	0	0	0.0672158	0.122564	0.0975918	0	0.00995137	0.0310082	0	0	0	0.018	0.2282	1.00062
TCGA_TCGA-56-8083	0.409633	0	0.0129472	0	0	0.123988	0	0.033285	0.0442553	0	0	0.0505613	0	0.183398	0.0101117	0.0874453	0	0	0.0443754	0	0	0	0.013	0.261204	1.00031
TCGA_TCGA-63-6202	0.0587461	0	0.0159682	0.218517	0	0.100535	0.100159	0.0200785	0.0252774	0	0.00820327	0.0194493	0.0107183	0.056092	0.0777894	0.133468	0.0737942	0.0181538	0.0498164	0	0	0.0132344	0.001	0.451117	0.892788
TCGA_TCGA-39-5024	0.0591052	0	0.0036223	0.132525	0	0.136397	0	0.0623311	0.0940659	0	0	0.0175698	0.00515812	0.0941456	0.209651	0.0505839	0.0426649	0.0404439	0.0517363	0	0	0	0.015	0.237384	1.0063
TCGA_TCGA-63-A5MG	0.144168	0	0.322436	0.0624844	0	0.0903696	0.0216726	0.0400571	0.0211399	0	0.0254584	0	0.0130714	0.0855102	0.00998422	0.0354883	0.0277318	0.0329914	0.0318794	0.0155675	0	0.0199899	0.001	0.490343	0.878139
TCGA_TCGA-22-5492	0.121247	0	0.0239467	0.0958005	0	0.171025	0.0617619	0.0519125	0.0161515	0	0.00470657	0.0293462	0	0.0340915	0.0704751	0.18411	0.0519428	0.00707058	0.053207	0	0	0.0232052	0.018	0.232608	0.985379
TCGA_TCGA-51-4081	0.140052	0	0.049284	0.0510663	0	0.10462	0	0.00147476	0	0	0.031201	0	0	0.436333	0.00980805	0.128535	0.00526256	0.0163028	0.0193869	0.003151	0.00352264	0	0.001	0.513429	0.857823
TCGA_TCGA-21-A5DI	0.0135623	0	0	0.0721379	0	0.156963	0.0463542	0.0299157	0	0	0.0476042	0	0	0.270695	0.0635909	0.0482721	0	0.0581342	0	0.19277	0	0	0.018	0.229848	1.00585
TCGA_TCGA-66-2758	0.0315353	0	0.0517247	0.326032	0	0	0.124411	0.0583734	0	0	0.0138554	0.00734364	0	0.0452121	0.119246	0.140016	0.030483	0.00136452	0.0333319	0	0	0.0170706	0.022	0.205613	1.00566
TCGA_TCGA-85-6561	0.033796	0	0.0345749	0.165859	0	0.196243	0.0947312	0.00992251	0.00375421	0	0.0382129	0	0.0101794	0.0753454	0.0845328	0.14349	0.0272498	0.0141866	0.0540112	0	0	0.0139112	0.084	0.116392	1.03494
TCGA_TCGA-60-2721	0.0981687	0	0.117693	0.20123	0	0.0684208	0.0732049	0.0443488	0.0165293	0	0.0175242	0.0162875	0.0198737	0.0429266	0.0654923	0.0960611	0.0481565	0	0.0740825	0	0	0	0.006	0.329321	0.947722
TCGA_TCGA-98-8021	0.265997	0	0.213032	0.0629456	0	0.0955405	0.0138322	0	0	0	0.0499755	0.00156008	0.00521206	0.126702	0.0437524	0.0894113	0	0.00240248	0.0296373	0	0	0	0.001	0.507247	0.863097
TCGA_TCGA-77-6842	0.0137939	0.018605	0	0.102501	0	0.350179	0.00580944	0.00258668	0.0167195	0	0.0245199	0.0747501	0.0219385	0.163653	0.074319	0.0539206	0.0189754	0	0.0432601	0	0	0.0144681	0.105	0.0949465	1.06328
TCGA_TCGA-90-7964	0.00902699	0.00912776	0.00749276	0.0581695	0	0.134294	0	0.0646579	0.0047999	0	0.0292072	0.0321861	0.0165994	0.0821113	0.0139302	0.242364	0.0580153	0.0602596	0.0708773	0	0.0730591	0.0338218	0.083	0.1208	1.02723
TCGA_TCGA-56-A62T	0.0398987	0	0.0206092	0.00401909	0	0.137112	0	0.0140262	0.00859182	0.0030208	0	0.115332	0	0.14236	0.0501191	0.291254	0.103359	0.000138818	0.0574624	0	0	0.0126967	0.072	0.132864	1.03434
TCGA_TCGA-33-4583	0.0194279	0.0122736	0.00416006	0.31197	0	0.0139255	0.13564	0.0528392	0.0181636	0	0.0141531	0.0116428	0	0.0874167	0.102397	0.0879285	0.0514716	0.0442391	0.0265423	0	0.00409429	0.00171583	0.021	0.208459	1.00621
TCGA_TCGA-94-A5I6	0.0715288	0	0.048508	0.0373006	0.00429788	0.055824	0	0.0202829	0.00367717	0	0.0242535	0.00235327	0	0.366566	0.0584131	0.113291	0.0694947	0.0130451	0	0.0757347	0.0354303	0	0.013	0.263274	0.990376
TCGA_TCGA-NC-A5HI	0.116503	0	0.0794762	0.161941	0	0.0325544	0.0592141	0.0466816	0.00827773	0	0.0206028	0	0	0.12575	0.120204	0.147055	0.0466566	0	0	0.00501854	0	0.0300658	0.009	0.298261	0.962395
TCGA_TCGA-63-A5MM	0.024945	0	0.00539814	0.198595	0	0.0503032	0.106872	0.0584837	0	0	0.00108109	0.0718358	0.00362426	0.0270952	0.147344	0.205145	0.0614898	0	0	0	0.0218414	0.0159466	0.006	0.336126	0.948314
TCGA_TCGA-46-3768	0.063548	0	0.0274963	0.128219	0	0.121773	0	0.00344374	0.0104859	0	0	0	0.0114881	0.210722	0.0626544	0.198274	0.04042	0	0.101727	0	0	0.0197481	0.011	0.284255	0.967061
TCGA_TCGA-63-7023	0.0275904	0	0.0330553	0.203965	0	0.100299	0.0200726	0.067809	0.0285258	0	0	0.0443262	0.00729128	0.0398608	0.087545	0.145387	0.0159355	0.128942	0.0485563	0	0	0.000838083	0.069	0.138901	1.03532
TCGA_TCGA-18-4721	0.0128641	0.00219129	0.0401352	0.174455	0	0.0662402	0.0843083	0.0442678	0.0221555	0	0.0831372	0	0	0.137791	0.117423	0.162842	0.0219033	0	0.0302865	0	0	0	0.094	0.103531	1.04628
TCGA_TCGA-37-4135	0.0220704	0	0.0854542	0.147962	0	0	0.0548774	0.0986695	0	0.0246275	0	0.0356104	0.00604383	0.0453064	0.175316	0.232901	0.0491069	0	0	0	0.00976615	0.0122889	0.022	0.203529	1.00982
TCGA_TCGA-98-A53B	0.0992763	0	0.0206677	0.0726485	0	0.054126	0.0120903	0.0468399	0.0204497	0	0.026433	0.0103576	0	0.35611	0.098172	0.127044	0	0	0.0557842	0	0	0	0.005	0.356507	0.940836
TCGA_TCGA-96-7545	0.103639	0	0	0.0826383	0	0.258179	0.0467597	0.00540416	0	0	0.0542648	0	0.00242473	0.0757932	0.0497221	0.160714	0.0617304	0.00740188	0.0520321	0.0117329	0.00277027	0.0247932	0.016	0.235411	0.98432
TCGA_TCGA-60-2723	0.0169053	0	0.062857	0.239995	0	0.0204173	0.151371	0.0145233	0	0	0.0600806	0.0159192	0.0177717	0.0485156	0.106241	0.117987	0.0369253	0.0143916	0.0684774	0	0	0.00762251	0.022	0.202704	1.00102
TCGA_TCGA-63-A5MH	0.0483316	0	0.0225358	0.0810232	0	0.13643	0.018406	0.0356538	0	0	0.0489783	0	0	0.350027	0.0916616	0.0237564	0	0.0413214	0	0.0998745	0	0.00200003	0.21	0.0490177	1.08835
TCGA_TCGA-37-4132	0.0408391	0	0.104009	0.225777	0	0.0822038	0.0830395	0.10851	0.00481739	0	0	0	0.00209583	0.0563018	0.0825109	0.137941	0.0331992	0	0	0.0245897	0.00799355	0.00617196	0.011	0.282004	0.970754
TCGA_TCGA-85-7697	0.122253	0	0.108021	0.133437	0	0.0730212	0.0508808	0.0423423	0.0911525	0	0.0290028	0	0.0111291	0.108654	0.0950334	0.058628	0.0496925	0	0.0169214	0	0	0.0098321	0.007	0.320155	0.953763
TCGA_TCGA-85-8072	0.170287	0	0.116801	0.149729	0	0.0411424	0.00569668	0.0373709	0.0156706	0	0	0.0389588	0.0101106	0.0852007	0.0619734	0.0788599	0.100081	0	0.076513	0	0	0.0116052	0.001	0.431619	0.901157
TCGA_TCGA-22-1012	0.0495426	0	0.111022	0.110513	0	0.0643754	0.0320091	0.0390818	0.0240246	0	0.0454107	0	0	0.20695	0.0632605	0.143388	0.0476581	0.00919146	0	0.0518926	0	0.0016803	0.01	0.291212	0.96528
TCGA_TCGA-37-4130	0.0158714	0	0.0084117	0.325705	0	0	0.212223	0.0634612	0	0.0816545	0	0.00759134	0.00277992	0.0556436	0.102035	0.0534154	0.0314301	0	0.0397778	0	0	0	0.036	0.179756	1.02852
TCGA_TCGA-63-A5MW	0	0	0.00280769	0.230781	0	0.0706514	0.00706873	0.0708989	0.0058409	0	0	0.0326887	0	0.167635	0.0811741	0.163361	0.0819711	0.0397693	0.0453523	0	0	0	0.019	0.223902	0.997748
TCGA_TCGA-21-1079	0	0	0.0782473	0.044116	0	0.165177	0.00675584	0	0	0	0	0.0444737	0	0.31105	0.0590083	0.154986	0.0172055	0.024102	0	0.0814865	0	0.0133922	0.004	0.381278	0.928465
TCGA_TCGA-85-8355	0.102274	0	0.101143	0.101433	0	0.133211	0.0616405	0.00820093	0.0172422	0	0.0680406	0	0	0.142445	0.0621917	0.121061	0.0432283	0.00918989	0.0286984	0	0	0	0.002	0.407863	0.91222
TCGA_TCGA-60-2704	0.0799267	0	0.142812	0.0622613	0	0.12207	0.0875492	0	0	0	0.0463176	0	0.0122261	0.12431	0.10694	0.149102	0.0293415	0	0.000464644	0.013646	0.00190255	0.0211302	0.006	0.33208	0.947499
TCGA_TCGA-39-5031	0.130052	0	0.21303	0.0742067	0	0.0796987	0.0189649	0.0556726	0.0180505	0	0	0.00968285	0	0.139114	0.117311	0.0799793	0.0312457	0	0.0329907	0	0	0	0.001	0.417	0.91257
TCGA_TCGA-LA-A7SW	0	0.00774785	0.00361938	0.0337598	0.0221019	0.0255795	0.0511263	0	0	0	0.0256658	0	0	0.389395	0	0.170558	0	0.101215	0	0.088921	0.0083045	0.0720056	0	0.606502	0.797608
TCGA_TCGA-85-8666	0.067058	0	0.0215384	0.0379643	0	0.0790018	0.0395038	0.0293933	0.0164125	0	0.0430657	0	0.000241186	0.353464	0.0643033	0.137613	0	0.0431884	0	0.0462951	0	0.0209573	0.006	0.343506	0.948048
TCGA_TCGA-56-5897	0.0426945	0	0.179573	0.0835612	0	0.123868	0.0324241	0.00262376	0.0303382	0	0.0451769	0	0.00210752	0.175859	0.0882238	0.151334	0.0216549	0	0.012934	0	0	0.00762735	0.005	0.357939	0.937795
TCGA_TCGA-90-6837	0.149383	0	0.146441	0.0758446	0	0.122826	0.0198389	0.0165195	0.0228875	0	0.0369606	0	0.0058159	0.15141	0.0510518	0.111481	0.0261523	0	0	0.0426298	0	0.0207581	0.001	0.433798	0.900342
TCGA_TCGA-96-A4JL	0.0886793	0	0	0.21103	0	0.118323	0.0415888	0.0393924	0.0433737	0	0.0177413	0.0206137	0	0.0872897	0.171796	0.0662684	0.039433	0	0.0465262	0	0	0.00794471	0.067	0.144456	1.04152
TCGA_TCGA-21-1081	0.0529305	0	0.0536765	0.130063	0	0.186851	0	0	0	0	0.0605808	0	0.0136433	0.0887249	0.0126079	0.159406	0	0.017451	0	0.154276	0	0.0697887	0.049	0.165657	1.01918
TCGA_TCGA-56-A49D	0.077253	0	0.0258596	0.190965	0	0.0395328	0.0508618	0.0494615	0.032032	0	0.0439162	0	0.000893787	0.0686047	0.105181	0.144626	0.0224189	0.0999108	0.0431591	0	0	0.00532396	0.005	0.360154	0.934213
TCGA_TCGA-56-7731	0.0875581	0	0.14494	0.0536432	0	0.163331	0.0504921	0	0.016445	0	0.00429371	0	0.0283114	0.103749	0.0324476	0.119654	0.00921586	0.0782596	0	0.0692542	0	0.0384047	0.006	0.352397	0.937419
TCGA_TCGA-66-2800	0.0914269	0	0.0784458	0.0595397	0	0.130851	0.0107523	0.0115658	0	0	0.0245427	0	0.0126911	0.130082	0.0669906	0.212286	0.104731	0	0.00366581	0.00926491	0.00175459	0.0514106	0.007	0.316715	0.952482
TCGA_TCGA-98-A53D	0.0878096	0.0600291	0.0424184	0.0969442	0	0.127545	0.0533638	0.00543523	0	0	0.0649951	0	0.00346783	0.115296	0.0254038	0.146929	0	0.0548919	0.0412753	0.0313254	0	0.0428696	0.005	0.368596	0.929018
TCGA_TCGA-77-8146	0.109967	0	0.137386	0.0746896	0	0.00692563	0	0.0635685	0.0326683	0	0	0.0309044	0	0.258043	0.0604911	0.1212	0.013179	0.000260875	0.0701078	0	0	0.0206087	0.006	0.350844	0.941449
TCGA_TCGA-18-3421	0.0380275	0	0.00587515	0.277183	0	0	0.0964629	0.0511536	0	0.0238156	0	0	0	0.0394172	0.119649	0.150881	0.0387111	0.0762883	0.0724155	0	0	0.0101201	0.001	0.461495	0.886742
TCGA_TCGA-77-A5GA	0.244866	0	0.179316	0.0549619	0	0.120675	0	0.0539564	0.0376905	0	0.0486594	0	0.0137761	0.0612057	0.0245496	0.0724969	0.0170489	0.0327392	0	0.0299025	0	0.0081565	0.001	0.461709	0.888627
TCGA_TCGA-O2-A52S	0.0755687	0	0.0987836	0.0657874	0	0.0471582	0.0759562	0.0554302	0.0139305	0	0.0132151	0.00604627	0	0.265136	0.122556	0.101628	0.0505146	0	0.00613143	0	0	0.00215858	0.014	0.2574	0.98478
TCGA_TCGA-56-8307	0.0535556	0	0.00572033	0.115464	0	0.219259	0.092216	0.00816152	0.0452194	0	0	0.0579727	0.0309535	0.0851628	0.185229	0.0321425	0.00921809	0	0.0486738	0	0	0.0110519	0.036	0.17893	1.02902
TCGA_TCGA-66-2734	0.0492588	0	0.0243821	0	0	0.111917	0.0180529	0.00124174	0.00293739	0	0.0297907	0	0	0.114608	0.0631994	0.235475	0.0646134	0.0114059	0.000461006	0.0109385	0	0.261718	0.003	0.389194	0.926761
TCGA_TCGA-34-5929	0.0437368	0	0	0.0715093	0	0.0689192	0.0381614	0.102876	0.0224711	0	0	0	0	0.117041	0.164938	0.290491	0	0.0392147	0.0306516	0	0	0.00998981	0.006	0.327011	0.95435
TCGA_TCGA-21-5783	0.216956	0	0.064052	0.0496514	0	0.175497	0	0.0204438	0	0	0	0.026882	0	0.267138	0.0362871	0.109251	0	0.0109056	0	0.0227219	0	0.000214449	0.006	0.353589	0.942119
TCGA_TCGA-46-3767	0.0487133	0.00438538	0.0203437	0.0673662	0	0.260508	0.0565397	0.00838894	0	0	0.0641934	0	0.00641802	0.0892676	0.0709174	0.116713	0.0646566	0.00136563	0.0748128	0.0234473	0	0.0219633	0.093	0.107076	1.03356
TCGA_TCGA-66-2755	0.0320584	0	0.00545389	0.0632482	0	0.187542	0.0143119	0.00851981	0.0221201	0	0.0236207	0	0.00420593	0.249689	0.178997	0.0429927	0.0224942	0.0354688	0	0.085796	0	0.0234815	0.211	0.0485422	1.09376
TCGA_TCGA-43-2581	0.0919759	0	0.110927	0	0	0.198099	0.0444536	0	0.0210141	0	0.0410854	0	0	0.227087	0.0400581	0.135163	0.0426718	0	0.0131126	0.00482645	0.00113227	0.0283933	0.004	0.37669	0.927102
TCGA_TCGA-66-2754	0.0921032	0	0.0194988	0.0858362	0	0.0642591	0.096806	0.0668044	0	0.00408911	0.0232902	0	0	0.124951	0.101911	0.25986	0.0285814	0	0	0.018401	0.00442653	0.00918204	0.034	0.182585	1.00917
TCGA_TCGA-52-7810	0	0.0180902	0	0.00955814	0.0097171	0.209546	0	0	0	0	0.0918414	0	0.00850868	0.380756	0	0.075374	0	0.0255594	0	0.171049	0	0	0.204	0.0515959	1.10366
TCGA_TCGA-33-4533	0.137729	0	0.0951022	0.135572	0	0.114061	0.0406486	0.0064343	0	0	0.0266418	0	0.00983185	0.114937	0.0569808	0.0805647	0.106842	0.0616774	0.0129774	0	0	0	0.006	0.350944	0.937877
TCGA_TCGA-56-7222	0	0.018669	0.0662749	0	0	0.119196	0	0.0511804	0	0	0.00743528	0.00302362	0	0.175814	0.00887808	0.0585749	0	0.100531	0	0.341344	0.0105218	0.038557	0.067	0.144545	1.06291
TCGA_TCGA-60-2724	0	0	0.00953775	0.036707	0	0.216068	0	0	0	0	0.0445098	0	0	0.294495	0.000352066	0.167089	0	0.0687797	0	0.0664823	0.0022587	0.0937211	0.001	0.452916	0.891304
TCGA_TCGA-77-6845	0.0622976	0	0.0834208	0.153406	0	0.0115681	0	0.0310261	0.00218246	0	0.0421716	0	0.0133618	0.0633343	0.0346445	0.292896	0.0708597	0.0340107	0	0.0764853	0.00668512	0.0216502	0.015	0.23696	0.985522
TCGA_TCGA-77-7337	0.0675748	0	0.0859188	0.085582	0	0.126151	0.0360499	0.0154401	0	0	0.0749488	0	0	0.187097	0.143398	0.100143	0.0278463	0	0	0.0279687	0.000206996	0.021675	0.013	0.268279	0.978417
TCGA_TCGA-98-A53I	0.185432	0	0.0230963	0.159102	0	0	0.0265278	0.0797074	0.0745265	0	0	0.0344367	0.015545	0.0965375	0.107284	0.087177	0.0460821	0	0.0645453	0	0	0	0.012	0.27533	0.97219
TCGA_TCGA-66-2742	0.0994867	0	0.145207	0.0978	0	0.062513	0.018874	0.0493633	0.0167942	0	0	0	0	0.0631577	0.0793778	0.0873366	0.0695376	0.015504	0.0481518	0	0	0.146896	0.005	0.361412	0.934657
TCGA_TCGA-85-8353	0.125643	0	0.169263	0.0671296	0	0.170859	0.028587	0	0	0	0.0497682	0	0	0.201064	0.0642661	0.0780217	0	0.000878334	0.033257	0.0112628	0	0	0.003	0.388965	0.92386
TCGA_TCGA-39-5021	0.024067	0	0.0969624	0.13485	0	0.0850655	0.0544991	0.0394739	0	0	0	0.0340304	0.0106406	0.15374	0.147503	0.0748479	0.0434262	0	0.100893	0	0	0	0.014	0.252474	0.981854
TCGA_TCGA-NC-A5HT	0.108592	0	0.0965478	0.0989598	0	0	0	0.0921155	0.0342813	0	0	0.0456741	0	0.240971	0.122756	0.061235	0	0	0.0988667	0	0	0	0.013	0.269463	0.978455
TCGA_TCGA-22-A5C4	0.0178883	0	0.0253665	0.0706053	0	0.230863	0.00996228	0.0188245	0.0145717	0	0	0.0667572	0.0146465	0.0239808	0.108914	0.207825	0.0390375	0.00721471	0.12597	0	0	0.0175733	0.156	0.0704981	1.05263
TCGA_TCGA-63-A5MJ	0.0926498	0	0.0363087	0.159935	0	0.0217923	0.0142413	0.0610367	0.00865829	0	0	0	0	0.193979	0.131681	0.202554	0	0.00902727	0	0.0575782	0	0.0105584	0.004	0.37253	0.930604
TCGA_TCGA-66-2786	0.147339	0	0.100215	0.103908	0	0.142117	0	0.0539714	0.0380742	0	0.0100104	0.00888261	0.00461431	0.0652532	0.0635374	0.145479	0.0503856	0.00823606	0.0508201	0	0	0.00715706	0.004	0.374999	0.927488
TCGA_TCGA-85-8479	0.00589962	0.0025542	0.00480561	0.0307367	0	0.02658	0	0.0584267	0.100283	0	0.0514735	0.00314432	0.00329912	0.395818	0	0.0562609	0	0.150773	0	0.082128	0	0.0278171	0.001	0.447188	0.895983
TCGA_TCGA-56-7580	0.125376	0	0.149688	0.0792143	0	0.177053	0.0278592	0.0285869	0.0246979	0	0.0401547	0	0	0.138945	0.0343482	0.0661973	0	0	0	0.0766619	0	0.0312166	0.006	0.352646	0.940607
TCGA_TCGA-NK-A7XE	0	0.00552338	0.00938385	0.200629	0	0	0.0933917	0.160607	0.0191548	0	0	0.0295036	0.0388652	0.120516	0.0958087	0.0561148	0.00973526	0.137772	0	0.00640709	0.00977206	0.00681474	0.008	0.299952	0.966661
TCGA_TCGA-56-A5DR	0.0181398	0	0.0220958	0.160494	0	0.126239	0.150319	0.0241419	0	0	0.0779073	0	0.0159833	0.0633611	0.114977	0.128857	0.0243939	0.0391994	0.00527023	0.0139438	0	0.014678	0.086	0.113709	1.0427
TCGA_TCGA-56-7221	0.0345181	0	0.0274689	0.0241049	0	0.0847499	0	0.00361131	0.0502817	0	0.0482402	0	0	0.455541	0.0149868	0.207655	0	0.0102169	0	0.0376603	0	0.000964335	0.021	0.212783	1.03401
TCGA_TCGA-43-6770	0.0105168	0	0.013109	0.0296193	0	0.162578	0.0384759	0	0.00470981	0	0.0296743	0	0	0.359714	0.0256419	0.234426	0.0341852	0.0121432	0.0371968	0.00757075	0	0.000438153	0.063	0.147992	1.04915
TCGA_TCGA-34-2608	0.0582283	0	0.0648552	0.0669285	0	0.125844	0.00905312	8.91438e-05	0.0500475	0	0.0150325	0	0	0.238699	0.0771557	0.204326	0.0386886	0	0.0347379	0	0	0.0163148	0.037	0.176789	1.01687
TCGA_TCGA-66-2766	0.18006	0	0.0917104	0.121906	0	0.0042229	0.0510027	0.0123807	0.000669025	0.00848569	0.0424142	0	0	0.0189295	0.113959	0.23338	0.101439	0	0.0115049	0	0	0.00793689	0.001	0.419207	0.90724
TCGA_TCGA-33-4566	0.0193623	0	0.0172704	0.223789	0	0.0808935	0.120415	0	0.00587361	0	0.0122313	0.0385483	0.00806261	0.101148	0.10218	0.149072	0.00327207	0.0384562	0.0614209	0	0.0159276	0.00207701	0.021	0.212055	0.999291
TCGA_TCGA-33-AASD	0	0.042477	0	0.0409301	0.0501219	0	0.0922934	0.0617645	0.00328252	0	0.0631624	0	0	0.0751929	0.169133	0.233894	0.103504	0	0	0.0231029	0.0411401	0	0.019	0.221891	0.997902
TCGA_TCGA-33-4589	0.0213738	0	0.0175602	0.236898	0	0	0.0893549	0.0463849	0	0.0656033	0	0.007168	0	0.0296642	0.186873	0.173746	0.0684683	0.0131319	0.0274862	0	0	0.0162871	0.026	0.192329	1.01879
TCGA_TCGA-34-5232	0.103826	0	0.0746287	0.0684995	0	0.164099	0.0478831	0.0795863	0.080636	0	0.00834529	0	0	0.0886674	0.0709084	0.0518854	0.0852947	0.0522748	0.0198035	0	0	0.00366224	0.013	0.261592	0.977706
TCGA_TCGA-22-4613	0.0392981	0	0.0721657	0.155843	0	0.0274303	0.0925712	0.0801063	0.0177371	0	0.0191665	0	0	0.0701013	0.12816	0.213405	0.0406792	0	0.0319147	0	0	0.0114223	0.029	0.187396	1.00674
TCGA_TCGA-37-4141	0.0729224	0	0.096168	0.21909	0	0.0505324	0.0747764	0.0647301	0.01267	0	0.0216478	0	0.0177018	0.0457938	0.0846705	0.173008	0.026332	0	0.0142949	0.00257034	0.0230915	0	0.011	0.281458	0.96842
TCGA_TCGA-77-6844	0.179492	0	0.0742252	0.144655	0	0	0.0105198	0.0480852	0.0369546	0	0.00737039	0	0.0158196	0.0338824	0.146906	0.0560228	0.127367	0	0.0952431	0	0	0.023457	0.002	0.404571	0.914179
TCGA_TCGA-O2-A52N	0.102219	0	0.0304502	0.12423	0	0.0709565	0.0314328	0.0807747	0.0437786	0	0.0712723	0	0.00162602	0.0954606	0.158263	0.161018	0.0234215	0	0.00509709	0	0	0	0.005	0.36887	0.932214
TCGA_TCGA-58-8392	0.232817	0	0.184437	0.134204	0.00786131	0.00704438	0	0.00918395	0	0	0.0248968	0	0.0178111	0.100234	0.0208795	0.109898	0.0622007	0.00603189	0	0.0647591	0.00682223	0.0109193	0.001	0.494238	0.868818
TCGA_TCGA-NC-A5HP	0	0.0152984	0.0341979	0.0264979	0	0.0974677	0	0.067658	0	0	0	0.0151725	0	0.443955	0.0474056	0.166598	0	0.0288413	0.0569068	0	0	0	0.023	0.199208	1.03348
TCGA_TCGA-21-1082	0.0833593	0	0.112219	0.145034	0	0.102704	0.0743257	0.0371733	0.0275976	0	0.0254391	0	0.00878739	0.110969	0.0469097	0.10632	0.0464054	0.045585	0.0237573	0	0	0.0034156	0.007	0.312055	0.954347
GSE157010_GSM4750621	0	0	0.19747	0.257611	0	0	0.0845962	0.0712459	0.0127386	0	0.0670321	0.00755935	0.0155738	0.0501286	0.105996	0.0751213	0.0293183	0.0046925	0.0195076	0	0.000203271	0.00120514	0.001	0.495545	0.867821
GSE157010_GSM4750622	0.0178329	0.00238697	0.0798077	0.11938	0	0.251144	0.0555591	0.0879245	0	0	0.0142497	0.0267083	0.0199265	0.00386161	0.122739	0.131806	0.0182017	0.0105845	0.0378876	0	0	0	0.011	0.27937	0.975022
GSE157010_GSM4750623	0	0	0.179447	0.108908	0	0.26601	0	0	0	0	0.0510929	0	0.00425184	0.134966	0.0310997	0.0601447	0.0359566	0.0331535	0	0.0949704	0	0	0.003	0.385822	0.924279
GSE157010_GSM4750624	0.133838	0	0.470093	0.0679366	0	0.0537998	0.00738131	0.0610135	0.0194313	0	0	0.00673515	0	0.0658028	0.0191891	0.037844	0.0381228	0.00661897	0.00983072	0	0	0.00236207	0	0.670609	0.750208
GSE157010_GSM4750625	0.000636242	0.0316556	0.326518	0.117356	0	0.135239	0.0312245	0.0310215	0	0	0.0675788	0	0.0239418	0.0639723	0.0175544	0.0814039	0.00716717	0.0240768	0	0.0203294	0.00202155	0.0183031	0	0.561208	0.826899
GSE157010_GSM4750626	0.0160328	0	0.116892	0.0788651	0	0.0807288	0.0877299	0.0855582	0.0220627	0	0.0360932	0.0352013	0.0103389	0.0743101	0.0996122	0.113052	0.039295	0.0485685	0.0556602	0	0	0	0.001	0.429903	0.902226
GSE157010_GSM4750627	0.0688502	0	0.548786	0.0487044	0	0.0868714	0.00959832	0.0300614	0.0348435	0	0	0	0	0.0727152	0.0162049	0.0218473	0	0.0407441	0	0.0165709	0	0.00420258	0	0.576067	0.862087
GSE157010_GSM4750628	0.0262191	0	0.148008	0.187874	0	0.116918	0.0374931	0.0702501	0.00560816	0	0.0410684	0	0.0220346	0.0666923	0.0611215	0.129398	0.00989351	0.054985	0.000269676	0.0013008	0	0.0208648	0.003	0.389238	0.92171
GSE157010_GSM4750629	0.0497841	0	0.190537	0.131821	0	0.162264	0	0.0619131	0	0	0.0250352	0.00796206	0.0100946	0.0455874	0.0220227	0.127035	0	0.129592	0.0296033	0	0	0.00674802	0.001	0.466897	0.883449
GSE157010_GSM4750630	0.0104812	0	0.150368	0.123876	0	0.234319	0	0.0212259	0	0	0.0577831	0	0.00328297	0.0961153	0.0818616	0.124262	0.0423036	0.00570205	0	0.0266528	0.00433531	0.0174304	0.005	0.357684	0.936615
GSE157010_GSM4750631	0	0.0244444	0.120288	0.102781	0	0.119993	0.0176815	0.0360947	0.0451481	0	0.056197	0	0.00676365	0.207677	0.0307176	0.0787542	0.0550727	0.0777394	0.00894576	0.0032841	0	0.00841668	0.006	0.343619	0.941837
GSE157010_GSM4750632	0	0	0.237439	0.135714	0	0.205372	0.0290953	0	0.0164916	0	0.013229	0	0	0.157164	0.0558491	0.0885431	0.0131499	0	0	0.0284523	0	0.0195006	0.001	0.43547	0.900987
GSE157010_GSM4750633	0.000157612	0.0114291	0.130034	0.105735	0	0.237873	0.0191959	0	0	0	0.0580382	0	0	0.195352	0.0501371	0.0721033	0.104532	0	0	0.0154121	0	0	0.006	0.32644	0.950668
GSE157010_GSM4750634	0.0947834	0	0.36569	0.0869866	0	0.106299	0.0287889	0.00146961	0.0111785	0	0.00970068	0	0.00707812	0.0543137	0.063952	0.0548252	0.0352123	0	0.0540131	0.00619429	0	0.0195145	0	0.63939	0.768201
GSE157010_GSM4750635	0	0	0.169138	0.0445919	0	0.207597	0.00876846	0	0	0	0.0624541	0	0	0.304815	0.0255716	0.0759695	0.0121898	0.016846	0	0.0436638	0	0.0283947	0.004	0.373104	0.932382
GSE157010_GSM4750636	0.0547318	0	0.441756	0.117671	0	0	0.0250151	0.0724282	0.0156459	0.00190441	0	0.0180089	0	0.0936306	0.0765983	0.059287	0.0130794	0	0.00509361	0	0	0.00514909	0.001	0.51302	0.880618
GSE157010_GSM4750637	0.0417992	0	0.123029	0.0920887	0	0.150557	0.0159509	0.0441262	0.0700612	0	0.0933613	0	0	0.165353	0.0158897	0.104248	0	0.0153689	0	0.064456	0	0.00371032	0.006	0.339041	0.945357
GSE157010_GSM4750638	0.0189143	0	0.146557	0.09007	0	0.069913	0.0780105	0.0220041	0.0192478	0	0.0256481	0	0	0.203448	0.161628	0.13902	0.00217939	0	0.00999561	0	0	0.0133647	0.001	0.424548	0.905649
GSE157010_GSM4750639	0.0581451	0	0.34983	0.0976598	0	0.0790891	0.0660368	0.0425241	0	0	0.0380999	0.00412876	0	0.0545986	0.0751557	0.0710052	0.0246679	0	0.0249115	0	0	0.0141479	0	0.553963	0.83289
GSE157010_GSM4750640	0.00657868	0.017888	0.286717	0.0919708	0	0.081891	0.0280599	0.0645683	0.0242617	0	0.0370129	0	0.00531286	0.0363121	0.111303	0.114038	0.0722521	0	0.0136255	0	0	0.0082077	0.001	0.497172	0.867264
GSE157010_GSM4750641	0.0182652	0.0106222	0.139724	0.115751	0	0.170989	0.0128005	0.0687205	0.0135252	0	0.0180891	0	0	0.207249	0.0385411	0.120226	0.000553979	0.0253272	0	0.0314091	0.00210617	0.00610038	0.003	0.384991	0.924234
GSE157010_GSM4750642	0.0164675	0	0.109833	0.0903613	0	0.105921	0	0.0703317	0.0271733	0	0.0325946	0.00854546	0	0.232777	0.0584574	0.110418	0.0131006	0	0	0.0203179	0	0.103702	0.006	0.340084	0.9453
GSE157010_GSM4750643	0.0067932	0	0.50326	0.121256	0	0.0279635	0.0103704	0.0531127	0.0259135	0	0.0175898	0	0	0.0865181	0.0521362	0.0643154	0.0046123	0.00471404	0.0103212	0	0	0.0111236	0	0.559851	0.852541
GSE157010_GSM4750644	0.00675378	0.0143833	0.231375	0.167716	0	0.0414974	0.000247506	0.0709504	0.00877083	0	0	0.0461824	0	0.0609905	0.0828371	0.154966	0.0180031	0.0222456	0.0667502	0	0	0.00633039	0.001	0.435808	0.900068
GSE157010_GSM4750645	0	0	0.294481	0.0624629	0	0.115558	0.0046481	0.0132994	0.0269788	0	0	0.0201369	0	0.285998	0.0525353	0.0883913	0.0041057	0	0.0314055	0	0	0	0.001	0.506863	0.862486
GSE157010_GSM4750646	0.00525008	0	0.117963	0.164449	0	0.147163	0.0268069	0.0801586	0.00917474	0	0.0143934	0.0229017	0.0145138	0.0501383	0.142227	0.182243	0.00704436	0	0.0110464	0	0	0.00452718	0.006	0.34658	0.943716
GSE157010_GSM4750647	0.0445738	0.0195438	0.107954	0.252109	0	0	0.00918449	0.0737526	0.0838252	0	0	0.0195127	0.000268437	0.104803	0.0596951	0.0170862	0.113543	0.00221309	0.0919351	0	0	0	0.003	0.389732	0.920792
GSE157010_GSM4750648	0	0.115971	0.101956	0.0385986	0	0.189859	0	0.020752	0.0277483	0	0.0576037	0	0.0395738	0.0872466	0.0350797	0	0.148067	0.0566185	0	0.0807883	0	0.000138296	0.007	0.317305	0.951394
GSE157010_GSM4750649	0.0252428	0	0.195657	0.0919218	0	0.0240709	0.0373239	0.042132	0.0373822	0	0	0.00699882	0	0.153808	0.0937962	0.234935	0.0191483	0	0.00927494	0	0	0.0283084	0.001	0.519583	0.855162
GSE157010_GSM4750650	0.023039	0	0.298408	0.0825892	0	0.112985	0.0274316	0.017713	0.0368735	0	0	5.41648e-05	0	0.208539	0.106763	0.0381427	0.0119647	0	0.0202613	0	0	0.0152363	0	0.626616	0.782077
GSE157010_GSM4750651	0.0477793	0	0.467384	0.103509	0	0.0611477	0	0.0255423	0.0384206	0	0.00976876	0.000800519	0	0.0785759	0.0447367	0.0778442	0	0	0.0442223	0	0	0.000268145	0	0.569281	0.837965
GSE157010_GSM4750652	0.0245973	0	0.0608278	0.119774	0	0.203541	0	0	0.00859608	0	0.0673213	0	0	0.296692	0.0317733	0.157034	0	0	0	0.0298435	0	0	0.063	0.147235	1.03866
GSE157010_GSM4750653	0.0220936	0	0.378206	0.0909047	0	0.0628772	0.0053133	0.0253587	0.0175542	0	0.0482278	0	0.00641272	0.108465	0	0.132784	0.0691512	0.00969945	0.00586556	0.013135	0	0.00395169	0	0.539075	0.844817
GSE157010_GSM4750654	0.0323343	0	0.0493783	0.286927	0	0	0.0416271	0.0617502	0	0	0.129443	0	0.00617832	0	0.193105	0.118161	0	0.0131122	0.0620096	0	0	0.00597335	0.001	0.414007	0.914855
GSE157010_GSM4750655	0	0.00375825	0.245241	0.0995441	0	0.0893971	0.00170378	0.0027075	0.012622	0	0.0338164	0	0.0156933	0.125327	0.0210897	0.141573	0.0593593	0.0179347	0	0.087642	0	0.0425912	0	0.533954	0.846735
GSE157010_GSM4750656	0	0	0.300821	0.06326	0	0.144321	0.00896106	0.00780289	0.0110422	0	0.0531361	0	0.0144438	0.178796	0.0295385	0.0813214	0.0161969	0.0115355	0	0.0666165	0	0.0122077	0.001	0.441045	0.901095
GSE157010_GSM4750657	0	0	0.296198	0.0969152	0	0.237818	0.00974826	0	0	0	0.0367768	0.0109258	0	0.0874414	0.0537915	0.128534	0.0091998	0.0029368	0.00136529	0.0152467	0	0.0131033	0	0.535423	0.843785
GSE157010_GSM4750658	0	0	0.0722598	0.174359	0	0.166893	0.0190031	0	0.00375439	0	0.0369356	0.00945501	0.0144095	0.0125824	0.0614036	0.132135	0.219036	0	0.0675624	0	0	0.0102105	0.013	0.262387	0.973125
GSE157010_GSM4750659	0.0526185	0	0.335099	0.106478	0	0.0637859	0.0364349	0.0438758	0	0	0.0482962	0	0	0.110888	0.0787669	0.0695537	0.00548061	0.0103071	0	0.0262386	0	0.0121767	0	0.546012	0.837898
GSE157010_GSM4750660	0.0249196	0	0.156665	0.208533	0	0.0459308	0.07544	0.057081	0.0309067	0	0	0.031315	0.00377198	0.0730198	0.109316	0.107264	0.0166068	0.0190649	0.0282192	0	0	0.0119461	0.001	0.410932	0.911627
GSE157010_GSM4750661	0	0	0.101902	0.215164	0	0.0536863	0.0580771	0.116107	0.00293154	0	0.0467347	0	0.0135554	0.10417	0.0868442	0.105729	0.0941499	0	0	0	0.000948604	0	0.01	0.28716	0.967589
GSE157010_GSM4750662	0.00339323	0	0.259448	0.05993	0	0.0476462	0	0.0125699	0.0199827	0	0.0741747	0	0	0.313861	0.0336877	0.0857959	0	0	0	0.067804	0	0.0217068	0.001	0.515758	0.856262
GSE157010_GSM4750663	0.0376002	0	0.0850085	0.0719264	0	0.189103	0.0319582	0.0256757	0	0	0.0263222	0.047909	0.052659	0	0.0389548	0.112963	0.139737	0.0157434	0.121382	0	0	0.00305786	0.007	0.315465	0.949964
GSE157010_GSM4750664	0	0	0.319438	0.112029	0	0.0261562	0.0473469	0.0388643	0.0103785	0	0.0286144	0	0	0.120183	0.076535	0.188582	2.03417e-05	0	0.0245418	0	0	0.00731055	0.001	0.497324	0.868195
GSE157010_GSM4750665	0	0.0533595	0.11442	0.0454182	0	0.145105	0.0157705	0	0.0196547	0	0	0.0198506	0	0.35835	0.0242023	0.13266	0.0294293	0.00907564	0.0178053	0.0111523	0	0.00374675	0.006	0.352814	0.944297
GSE157010_GSM4750666	0	0	0.322961	0.0769634	0	0.142897	0.0368683	0	0.00875995	0	0.0315883	0	0.0123254	0.15228	0.063943	0.1113	0.00977881	0.00200916	0.00221381	0.00550697	0	0.020604	0.001	0.464631	0.888857
GSE157010_GSM4750667	0	0	0.161018	0.0286416	0	0.219608	0	0.0268267	0	0	0.0155386	0	0	0.110817	0.0601389	0.219434	0.0248546	0.00188032	0	0.0461559	0	0.0850865	0.004	0.377902	0.926608
GSE157010_GSM4750668	0.00380375	0.00705962	0.298398	0.0597324	0	0.0924117	0.0361809	0	0	0	0.0589997	0	0.00114012	0.145224	0.101928	0.104529	0	0.0285035	0	0.0111467	0	0.0509429	0	0.534138	0.844574
GSE157010_GSM4750669	0	0.00772164	0.336951	0.098131	0	0.0944781	0.0111227	0.0503535	0.00967456	0	0	0.0336446	0	0.104469	0.0810351	0.10618	0.03284	0.00951531	0.00721761	0.00588232	0	0.0107827	0	0.612462	0.790836
GSE157010_GSM4750670	0	0	0.207129	0.194465	0	0.0513128	0.0557475	0.0972992	0.0448031	0	0.0253884	0.00285921	0.0194971	0.0621712	0.0953136	0.0870585	0.029573	0	0.0226627	0.00471963	0	0	0.001	0.434726	0.900557
GSE157010_GSM4750671	0.0587537	0	0.283167	0.145816	0	0.0884764	0.0178738	0.049481	0.0251242	0	0.0329089	0	0	0.0714684	0.0857545	0.0987396	0.0107793	0	0.000780485	0.0159601	0	0.0149167	0.001	0.4838	0.876388
GSE157010_GSM4750672	0.0233651	0.00290904	0.0723997	0.125706	0	0.202931	0.0271751	0.0497651	0.0401918	0	0.0928811	0	0.00935126	0.00468193	0.0567947	0.137415	0.0650118	0.0708883	0	0.0167609	0	0.00177186	0.082	0.121297	1.03951
GSE157010_GSM4750673	0	0.0232782	0.0890682	0.282318	0	0.0370084	0.113509	0.046364	0	0	0.0236461	0.00929174	0.0205247	0.0429396	0.12611	0.0775312	0.0111674	0.0298715	0.0673709	0	0	0	0.011	0.279597	0.973317
GSE157010_GSM4750674	0.000195502	0.0166811	0.257129	0.17999	0	0.0680621	0.094105	0.0137329	0.00381594	0	0.0240309	0	0	0.0830858	0.104959	0.0642257	0.021762	0.0209107	0.0291216	0	0.0118761	0.00631715	0.001	0.435206	0.901924
GSE157010_GSM4750675	0.0201457	0	0.244422	0.115033	0	0.0025148	0.0524184	0.0227848	0.0217186	0	0.0244149	0	0	0.369049	0.0380874	0.0671354	0	0.0177479	0	0.0045278	0	0	0	0.576761	0.817084
GSE157010_GSM4750676	0.0608068	0	0.528953	0.0786663	0	0.00944409	0.0483609	0.0249336	0.0155245	0	0.0287649	0	0.00730217	0.0323103	0.0319023	0.0702184	0.00448573	0.00719144	0	0.02567	0	0.0254657	0	0.573063	0.854136
GSE157010_GSM4750677	0.0137047	0.011978	0.452607	0.0526706	0	0.0842363	0	0	0.00164644	0	0	0.0318963	0	0.0302907	0.026188	0.116081	0.00482777	0.069923	0.0486447	0	0	0.0553058	0	0.653793	0.75708
GSE157010_GSM4750678	0.00533171	0	0.23939	0.15036	0	0.038455	0.0293298	0.0440588	0.00230976	0	0	0.00737796	0.00818313	0.0493017	0.0573307	0.165829	0.0897704	0.0331077	0.0617571	0	0	0.0181075	0	0.579775	0.823273
GSE157010_GSM4750679	0.0353224	0	0.199033	0.0820893	0	0.292595	0.00599165	0.0508806	0.00249219	0	0.0223211	0	0	0.10703	0.0210471	0.0773536	0	0.0785058	0.00999389	0.0133469	0	0.00199695	0.01	0.289017	0.975465
GSE157010_GSM4750680	0	0.0359395	0.37766	0.102346	0	0.133618	0.0306103	0.0465921	0	0	0.00584396	0.000504851	0	0.0720099	0.0723561	0.0392757	0.0449591	0.00139434	0.0300487	0	0	0.00684211	0	0.619034	0.784624
GSE157010_GSM4750681	0	0.00673295	0.142668	0.120361	0	0.0960183	0.0186797	0.0364561	0	0	0.0447949	0	0	0.193691	0.0895176	0.126449	0	0.0226602	0	0.096273	0	0.00569815	0.003	0.395279	0.919134
GSE157010_GSM4750682	0.057344	0	0.425582	0.127123	0	0.0720551	0.0366517	0.0643524	0.0105203	0	0.0234231	0.000849414	0	0.00727321	0.0552599	0.0398446	0.0276975	0.0118232	0.0226162	0	0.000437591	0.017147	0	0.535479	0.858759
GSE157010_GSM4750683	0	0.0133584	0.134377	0.197291	0	0.10278	0	0.0837443	0	0	0.0624921	0	0.0153699	0.0579332	0.0353087	0.153293	0.076933	0.0466628	0	0.00116103	0	0.0192957	0.005	0.363408	0.93306
GSE157010_GSM4750684	0.0013202	0.066875	0.261873	0.186768	0	0	0.0642572	0.0339945	0.0256204	0	0.0272439	0	0	0.100874	0.129433	0.0569702	0.0229355	0	0.0158345	0	0	0.00600099	0.001	0.475889	0.880647
GSE157010_GSM4750685	0	0.0132502	0.336217	0.0895426	0	0.120815	0.0161491	0	0.0034234	0	0.0305903	0.0106125	0	0.2164	0.0445391	0.101943	0.0125391	0	0.00397906	0	0	0	0.001	0.523679	0.853175
GSE157010_GSM4750686	0.0195679	0.0528517	0.144276	0.150285	0	0.0844823	0.0328565	0.0629074	0.0202896	0	0.0667932	0	0.0154975	0.1265	0.0834738	0.0549903	0	0.0488474	0	0.0363804	0	0	0.001	0.430358	0.901991
GSE157010_GSM4750687	0.0074612	0	0.089867	0.143916	0	0.0862994	0	0.0400198	0.0582366	0	0.0478519	0	0.01083	0.132895	0.0777096	0.189462	0.0579186	0.0105641	0	0.0220053	0	0.0249631	0.215	0.0473341	1.06442
GSE157010_GSM4750688	0.00768218	0.0110196	0.291534	0.0698156	0	0.126046	0.0181668	0.0527902	0.0229193	0	0.0193567	0	0	0.188457	0.0650443	0.0822784	0.00553528	0.00503772	0.00805585	0.00609478	0	0.0201661	0	0.569368	0.822036
GSE157010_GSM4750689	0.00943228	0	0.233556	0.137573	0	0.0808541	0.0179751	0.015317	0.0385973	0	0.0637808	0	0.00509164	0.103205	0.0256191	0.0808642	0.0822068	0.0347528	0.00984556	0.0357904	0	0.025538	0	0.532357	0.848472
GSE157010_GSM4750690	0	0.0100278	0.289616	0.239738	0	0.0370776	0.00728916	0.0708108	0.00811755	0	0	0.0180968	0.0225984	0.102065	0.021707	0.0815422	0.00681104	0.0326405	0.0430062	0	0.00885492	0	0.001	0.464079	0.887491
GSE157010_GSM4750691	0.0112942	0	0.04346	0.183726	0	0.0489467	0.0933137	0.0687341	0.0131998	0.0485322	0	0	0	0.10437	0.0667456	0.102149	0.118837	0.0104202	0.0242893	0	0.0547362	0.00724644	0.022	0.20594	0.995656
GSE157010_GSM4750692	0	0.0486133	0.123165	0.222302	0	0.00807453	0.130925	0.0810613	0	0	0.0546393	0	0	0.0909343	0.125493	0.057077	0.0153827	0.00480071	0.0272948	0	0.00121602	0.00902172	0.001	0.459234	0.887477
GSE157010_GSM4750693	0	0.00659946	0.104854	0.122708	0	0.039774	0.0446123	0.0572833	0.0213971	0	0.0383653	0.00404235	0	0.0575916	0.0579632	0.200231	0.1636	0	0.0732801	0	0.000255711	0.00744277	0.007	0.319747	0.948773
GSE157010_GSM4750694	0	0.00263107	0.0760708	0.1353	0	0.119237	0	0.0581118	0.0830713	0	0.10697	0.027842	0.0391987	0.0459685	0.028913	0.143977	0.0419506	0.0525062	0.0382509	0	0	0	0.019	0.220886	0.995911
GSE157010_GSM4750695	0.00733241	0	0.241664	0.109804	0	0.0919322	0.000210796	0.0629548	0.0675405	0	0	0.020484	0	0.162998	0.10064	0.0725675	0.0200541	0	0.0373419	0	0	0.00447693	0.001	0.43964	0.899081
GSE157010_GSM4750696	0.00477683	0	0.141173	0.158032	0	0.0238414	0.0738533	0.0762643	0.00971677	0.00402599	0.00477305	0.00300192	0.00803897	0.117058	0.093391	0.156929	0.0702575	0.0196616	0.031542	0.000350955	0	0.00331389	0.001	0.428194	0.902949
GSE157010_GSM4750697	0	0	0.389664	0.0381132	0	0.103103	0.00800098	0	0.0123127	0	0.00981126	0.00207691	0	0.216351	0.0535487	0.121878	0.0135603	0	0	0.0269802	0	0.00459885	0	0.616614	0.786853
GSE157010_GSM4750698	0.0220445	0	0.170351	0.107016	0	0.17424	0.0400919	0.0210246	0.0186496	0	0.0363825	0.0234362	0	0.164065	0.0361326	0.10188	0.0374408	0.0244668	0.0201242	0	0	0.00265461	0.001	0.450213	0.892215
GSE157010_GSM4750699	0.0821389	0	0.545326	0.0909387	0	0.0249882	0.00455342	0.072022	0.0152633	0	0	0.0240179	0	0.021989	0.0314813	0.0305651	0.0155259	0.00713502	0.0241745	0	0	0.00988109	0	0.616758	0.822548
GSE157010_GSM4750700	0.0264794	0.0657369	0.226052	0.060998	0	0.124848	0.0279322	0.0383987	0.0168498	0	0.0192518	0	0	0.131614	0.0664612	0.0767449	0.0235299	0.0475013	0.0466328	0.000969376	0	0	0	0.57195	0.824148
GSE157010_GSM4750701	0.0468352	0	0.445783	0.135626	0	0.00312977	0.074458	0.00575614	0	0	0	0.0139989	0	0.0286603	0.0550167	0.0738752	0.0423892	0.0101177	0.0596117	0	0	0.00474188	0	0.592381	0.812124
GSE157010_GSM4750702	0.0433192	0	0.454195	0.0493557	0	0.112571	0.0128146	0.0182474	0.0142998	0	0.0410313	0	0	0.10312	0.0904289	0.0323076	0	0	0	0.028309	0	0	0.001	0.519823	0.877147
GSE157010_GSM4750703	0	0.0226921	0.268869	0.276732	0	0	0.183915	0.0248835	0	0	0.0541417	0	0	0.0220692	0.0546931	0.0600201	0.00614095	0.00357275	0.0139121	0	0.00342027	0.00493918	0.001	0.449835	0.896559
GSE157010_GSM4750704	0	0.0696279	0.223468	0.0846865	0	0.122185	0.00923811	0.0238537	0	0	0.0375854	0	0.0173045	0.0994289	0.00682548	0.109888	0	0.0887266	0	0.0755972	0.00101398	0.0305715	0	0.56659	0.828626
GSE157010_GSM4750705	0	0.0645095	0.111079	0	0	0.155762	0	0.0385848	0.0142818	0	0.0272992	0.00256734	0	0.354958	0.0737824	0.122902	0.00927067	0	0	0.00924658	0	0.0157573	0.001	0.483885	0.874509
GSE157010_GSM4750706	0	0.0156621	0.645379	0.114457	0	0.0380376	0.0141323	0.0356221	0.00521736	0	0.0168928	0.005106	0	0.0476539	0.0230774	0.0223204	0	0.00793471	0.00812618	0	0	0.0003815	0	0.528712	0.949687
GSE157010_GSM4750707	0.0340473	0	0.260957	0.0505205	0	0.163975	0.00518663	0.0348014	0.0259992	0	0.0452518	0	0.0219921	0	0.0474904	0.120139	0.0839847	0.0044288	0	0.0228387	0	0.0783874	0	0.54182	0.841202
GSE157010_GSM4750708	0.0311608	0	0.0767675	0.245025	0	0.106138	0.0619786	0.0380637	0.00273468	0	0.000186476	0.00475801	0	0.135974	0.110963	0.105639	0.0314045	0.0125765	0.0327518	0	0	0.0038778	0.003	0.395771	0.918344
GSE157010_GSM4750709	0.0101848	0	0.0442604	0.198219	0	0.0598286	0.161448	0.011411	0	0	0.119949	0	0.0243148	0.111786	0.10388	0.112342	0.00910259	0	0.0194486	0	0	0.0138258	0.073	0.131812	1.03591
GSE157010_GSM4750710	0.00256863	0	0.082933	0.05867	0	0.228835	0.0043599	0.0517576	0.0350876	0	0.0720718	0	0.00146523	0.0821441	0.0830256	0.14387	0	0.105474	0.0288536	0	0	0.0188834	0.014	0.245506	0.985744
GSE157010_GSM4750711	0.121938	0	0.351654	0.093208	0	0.0353356	0.0173664	0.0111635	0.0309924	0	0.0312741	0	0	0.203089	0.0326257	0.0607695	0	0	0	0.0105841	0	0	0	0.635634	0.771305
GSE157010_GSM4750712	0.0269528	0	0.280514	0.235111	0	0	0.159997	0.0149073	0	0	0.0808431	0	0	0.0446462	0.0419178	0.0547617	0.0125718	0	0.0375707	0	0	0.0102065	0	0.566186	0.824125
GSE157010_GSM4750713	0.0311673	0	0.571271	0.0549286	0	0.0748371	0.0038937	0.00805828	0.0109495	0	0.0410665	0	0	0.0418846	0.0219534	0.0924441	0.00313286	0.00455845	0	0.0248272	0	0.0150275	0	0.580762	0.858966
GSE157010_GSM4750714	0	0.00561873	0.0602161	0.120995	0	0.134538	0	0.0326653	0.00644228	0	0.0553557	0	0.0146386	0.183695	0.127129	0.109328	0.00732031	0.0643389	0	0.0724652	0	0.00525454	0.006	0.343162	0.944768
GSE157010_GSM4750715	0.0741285	0.00593803	0.187024	0.0202531	0	0.127597	0.00677538	0.0129121	0	0	0	0.00908171	0.0470715	0.133196	0.0317556	0.158031	0.0657164	0	0.0796115	0	0	0.0409087	0.001	0.506345	0.864037
GSE157010_GSM4750716	0	0.0930433	0.0633978	0.219153	0	0.179437	0	0.0890305	0	0	0	0.00574072	0.0361507	0.0565206	0.0282069	0.120228	0.00702152	0.0851376	0	0	0.0169329	0	0.022	0.207571	1.00639
GSE157010_GSM4750717	0.00925028	0.00918367	0.162439	0.102769	0	0.11646	0.0329283	0.0514024	0	0	0.0272329	0	0.0231734	0.0833122	0.0920707	0.171484	0.0293864	0	0.0889065	0	0	0	0.001	0.461608	0.887527
GSE157010_GSM4750718	0	0.00992292	0.154191	0.117253	0	0.135319	0	0.0159809	0.00327701	0	0	0	0.0321752	0	0.0418285	0.252472	0.0751045	0.0452476	0	0.0824211	0.00879182	0.0260149	0.013	0.272473	0.971319
GSE157010_GSM4750719	0.0870916	0.0252901	0.117746	0.135958	0	0.0729914	0	0.0728084	0	0	0	0.0399731	0.00999555	0.0915943	0.0390386	0.12978	0.0402522	0.0141644	0	0.0888363	0.0215958	0.0128838	0.075	0.12709	1.03497
GSE157010_GSM4750720	0.0118591	0.0108399	0.292502	0.0927449	0	0.0786775	0.0322476	0.0984218	0	0	0.025418	0	0	0.21062	0.0721125	0.0718625	0	0	0.00269429	0	0	0	0.033	0.185214	1.04598
GSE157010_GSM4750721	0.0840657	0	0.577544	0.0516321	0	0.0231746	0.012702	0.0223777	0.0170488	0	0.0161632	0.00847209	0	0.0912493	0.0209207	0.0428681	0.000161779	0	0.0198204	0	0	0.0117999	0	0.677759	0.766483
GSE157010_GSM4750722	0.0415231	0	0.358163	0.120349	0	0.0530742	0.0477539	0.0650139	0.0170647	0	0	0.0225437	0	0.0378236	0.0610184	0.0572645	0.0392255	0.0121099	0.0617768	0	0	0.00529569	0	0.583618	0.811388
GSE157010_GSM4750723	0.0224961	0.123222	0.19404	0.0730025	0	0.0850317	0.0090027	0.0194378	0.0167335	0	0.0463501	0	0.0103761	0.135373	0.023896	0.0828618	0.073608	0.0115513	0	0.0452555	0	0.0277623	0	0.531517	0.848262
GSE157010_GSM4750724	0.0894476	0	0.426365	0.114161	0	0.0352285	0.0389178	0.0811839	0.0161822	0	0.00493258	0.00435193	0	0.00820886	0.0642262	0.0474821	0.0120786	0.0183862	0.0320626	0	0.00678477	0	0	0.749661	0.662154
GSE157010_GSM4750725	0.0093854	0	0.382172	0.132964	0	0	0.0634116	0.0214204	0.00666022	0	0.026234	0	0	0.138907	0.0804792	0.100623	0.0038826	0.000593145	0.0284824	0	0	0.00478495	0	0.615704	0.787228
GSE157010_GSM4750726	0.0228894	0	0.17767	0.0803218	0	0.0787943	0.0316926	0.0107595	0.0159241	0	0.03508	0	0	0.258851	0.0277722	0.121012	0.0460401	0.0640342	0.00243951	0.0223341	0	0.0043855	0.001	0.461051	0.886712
GSE157010_GSM4750727	0.0238402	0.000404097	0.256613	0.167279	0	0.0224821	0.131473	0.0531969	0	0	0.0649498	0	0.0166682	0.0442515	0.0984631	0.0444211	0.0140075	0	0.0181546	0	0	0.0437957	0	0.551661	0.834453
GSE157010_GSM4750728	0	0	0.046935	0.0913805	0	0.0971896	0	0.0473641	0.021905	0	0.0118707	0	0.0501637	0.149078	0.112008	0.211543	0	0.043617	0	0.0446764	0	0.0722687	0.001	0.409975	0.911708
GSE157010_GSM4750729	0.053349	0	0.314271	0.140556	0	0	0.0264343	0.0683266	0.0051872	0	0.00347768	0.0172232	0	0.118036	0.135682	0.0512752	0.0271796	0.0228681	0.0131214	0	0.00215225	0.000861234	0	0.644948	0.765841
GSE157010_GSM4750730	0.0253497	0	0.0717353	0.122017	0	0.145537	0.017271	0.0395783	0.00363982	0	0.00376188	0.0231718	0.0216124	0.027361	0.208209	0.157059	0.0514479	0.00546769	0.0767804	0	0	0	0.013	0.263492	0.98421
GSE157010_GSM4750731	0.0137101	0	0.0929289	0.0674966	0	0.095486	0.0057531	0.0405348	0.0193796	0	0.0211025	0.0098887	0	0.317936	0.0420045	0.180392	0.077904	0	0.015207	0	0	0.000276612	0.002	0.403159	0.916984
GSE157010_GSM4750732	0.0564795	0	0.32117	0.13965	0	0.101456	0.0269533	0.029879	0.0342886	0	0	0.018701	0	0.0154187	0.039262	0.0649659	0.0871054	0.0152964	0.0493745	0	0	0	0	0.62651	0.780873
GSE157010_GSM4750733	0.0297176	0	0.2514	0.0332255	0	0.0995832	0.0302529	0.0474618	0.0102007	0	0.0155879	0.00256433	0	0.271599	0.105016	0.0716649	0.0183979	0	0.00413258	0.00254441	0	0.00665082	0.003	0.391922	0.929003
GSE157010_GSM4750734	0	0	0.141241	0.144214	0	0.141972	0.000118758	0.0405447	0	0	0	0.0191476	0.0198787	0.251969	0.0663335	0.0580497	0.0169332	0	0	0.0656676	0.014567	0.019362	0.005	0.363863	0.93479
GSE157010_GSM4750735	0.0346101	0	0.343803	0.0901184	0	0.0509436	0.000320102	0.049028	0	0	0	0.0570322	0.0116744	0.0398722	0.0653684	0.0899267	0.0851912	0.000367171	0.0644795	0	0.000286275	0.0169791	0	0.625446	0.781244
GSE157010_GSM4750736	0.00474296	0	0.0387406	0.0829551	0	0.223751	0	0.0667838	0.00198333	0	0.052576	0.00989836	0.0145648	0.138964	0.095767	0.161878	0.0269738	0	0.0774252	0	0.00299612	0	0.035	0.181915	1.01044
GSE157010_GSM4750737	0.0832529	0	0.4251	0.0667884	0	0.101633	0.0168533	0.0292514	0	0	0	0.00582973	0.00305682	0.0303793	0.0657286	0.109305	0.0485962	0	0	0.00650279	0	0.00772225	0	0.645214	0.765141
GSE157010_GSM4750738	0.0190726	0	0.0893007	0.0606166	0	0.18502	0.000843266	0.0234022	0	0	0.0393986	0	0	0.301797	0.0280358	0.133197	0.00446314	0.0432961	0.0379488	0.00750946	0	0.0260992	0.018	0.232252	0.995716
GSE157010_GSM4750739	0.0124716	0	0.169653	0.0528448	0	0.0276902	0.0137104	0.0419565	0.0234804	0	0.0010069	0	0	0.294865	0	0.202231	0.0287569	0.0722392	0.0274961	0	0.0159887	0.0156094	0.001	0.46451	0.88543
GSE157010_GSM4750740	0.0114705	0	0.18708	0.080697	0	0.202412	0.016385	0.0460072	0.0165964	0	0.00757809	0.0167649	0.0182285	0.145962	0.0803113	0.112725	0.0107151	0.00200632	0.0212387	0	0.000645233	0.0231778	0.001	0.457624	0.888318
GSE157010_GSM4750741	0.0174424	0.00145146	0.0561094	0.069817	0	0.153499	0	0.0424591	0	0	0	0.0433943	0.0198309	0.245533	0.099485	0.141642	0.0156147	0.0217359	0.0338247	0	0	0.0381612	0.007	0.311111	0.95833
GSE157010_GSM4750742	0	0	0.115477	0.0674459	0.0329274	0.13371	0.0156769	0.0102336	0.0516952	0	0	0.0392138	0.0406479	0.0352025	0.0433929	0.0765507	0.0695735	0.16021	0.0981704	0	0.0042231	0.0056502	0.004	0.371559	0.927964
GSE157010_GSM4750743	0.0439842	0	0.3754	0.137848	0	0.177221	0.0410041	0.00299001	0	0	0.0340251	0	0.000425784	0.0826026	0.043976	0.0287376	0	0	0	0.0204397	0.0037629	0.00758315	0	0.622967	0.781614
GSE157010_GSM4750744	0.0156424	0	0.153932	0.0932028	0	0.0533172	0.133552	0.0444482	0	0	0.0588936	0	0	0.0860137	0.144655	0.103363	0.0114036	0.00337128	0.0249059	0	0	0.0732999	0.001	0.446943	0.893721
GSE157010_GSM4750745	0	0.0137863	0.21345	0.150193	0	0.053219	0.00572784	0.0527016	0.00932648	0	0.034642	0	0	0.239939	0.0417872	0.11989	0	0.00217327	0	0.0476835	0.0154796	0	0.107	0.0918251	1.0697
GSE157010_GSM4750746	0.0215455	0.033599	0.267153	0.044294	0	0.117693	0.0335818	0.0402841	0.0238046	0	0.0384981	0	0.0554532	0	0.0200216	0.0506026	0.201414	0.014298	0.0175113	0.00718186	0	0.0130648	0.001	0.502794	0.863755
GSE157010_GSM4750747	0.00345283	0.00135377	0.228657	0.0656429	0	0.154841	0.00849281	0	0.0131341	0	0.0491898	0	0	0.180184	0.00691174	0.143485	0.0814272	0.0248807	0	0.0282827	0	0.0100641	0.001	0.46413	0.885199
GSE157010_GSM4750748	0.025662	0.000908555	0.0359266	0.0988743	0	0.18255	0	0.0944973	0.0431861	0	0	0.0531902	0.0102098	0.0671135	0.0707914	0.140296	0.0880169	0.0178399	0.0561997	0	0	0.0147377	0.001	0.461792	0.887512
GSE157010_GSM4750749	0.0298469	0	0.0589342	0.180044	0	0	0.107599	0.0572487	0.00204956	0.00498984	0.102262	0.0421138	0	0.0310014	0.201309	0.100319	0.0112507	0.0203477	0.0472409	0	0	0.00344364	0.001	0.42478	0.907964
GSE157010_GSM4750750	0.00867751	0	0.486384	0.116712	0	0.0142731	0.02299	0.0643034	0.0170512	0	0	0.0394639	0.00969116	0.0468661	0.0707864	0.0534241	0.0251227	0	0.013754	0	0	0.0104998	0	0.686232	0.728961
GSE157010_GSM4750751	0.0515225	0	0.233159	0.0974288	0	0.0712375	0.0379691	0.0131063	0	0	0.0257029	0	0	0.0799994	0.11918	0.116002	0.0969167	0	0.0577767	0	0	0	0.001	0.513893	0.857672
GSE157010_GSM4750752	0	0.0461276	0.248143	0.0871818	0	0.0487783	0.00466438	0.0503796	0.0123347	0	0.0758898	0	0.0333345	0.00140227	0.061211	0.143082	0.165753	0	0	0.0194668	0	0.0022512	0	0.571885	0.824425
GSE157010_GSM4750753	0	0.0328037	0.246917	0.0941145	0	0.0834699	0.0733749	0.0161128	0.0018778	0	0.0253292	0	0.00167797	0.113035	0.150334	0.0822624	0.00255238	0.00670948	0.0497168	0	0	0.0197122	0.001	0.453431	0.891986
GSE157010_GSM4750754	0.0167129	0	0.13725	0.0396137	0	0.198138	0.0137166	0.00813244	0.000977933	0	0.0164013	0.00823699	0.00607817	0.234739	0.0533306	0.1061	0.037025	0.0602319	0.00784114	0.0416648	0.00379341	0.0100146	0.006	0.352395	0.938978
GSE157010_GSM4750755	0	0.103092	0.143947	0.0361641	0	0.181033	0	0.103958	0.0193734	0	0.0467335	0.029849	0	0.0470628	0.0520272	0.109846	0.039825	0.0191932	0.0428376	0	0	0.0250589	0.029	0.187061	1.01226
GSE157010_GSM4750756	0.0278243	0.00783957	0.307305	0.160322	0	0.0245412	0.0292357	0.0443014	0.0429854	0	0	0.0182176	0	0.0376866	0.0840452	0.0610903	0.0165296	0.0109522	0.10623	0	0	0.0208936	0.001	0.514616	0.857175
GSE157010_GSM4750757	0.0185318	0	0.0860893	0.130221	0	0.163959	0.0402534	0	0	0	0.0747163	0	0	0.218224	0.116451	0.0784763	0.015517	0	0.0247527	0.0227774	0	0.0100305	0.001	0.476341	0.879054
GSE157010_GSM4750758	0	0.00526178	0.138597	0.0879256	0	0.136231	0.0661614	0.0249475	0.000357373	0	0.0150571	0	0.0218908	0.0373213	0.175449	0.230541	0	0	0.00769002	0	0.0352834	0.0172854	0.003	0.398079	0.918182
GSE157010_GSM4750759	0.0279611	0.138043	0.146681	0.15118	0	0.0581519	0	0.0750381	0.0327987	0	0	0.0431679	0.018112	0.0643371	0.0781294	0.0703713	0.0305415	0.00810139	0.0493982	0	0	0.00798681	0.001	0.450572	0.891971
GSE157010_GSM4750760	0	0.0400119	0.0758189	0.285316	0	0	0.153228	0.0711855	0.00888221	0	0.0193419	0.0152506	0	0.036771	0.0964285	0.0962062	0.0524182	0.00295851	0.020846	0	0	0.0253369	0.001	0.442728	0.89581
GSE157010_GSM4750761	0	0	0.262207	0.0490313	0	0.157706	0	0.0413158	0.00759708	0	0.0247023	0.00623166	0	0.20541	0.0755727	0.121139	0	0.00992109	0.0251606	0	0	0.0140055	0.001	0.478542	0.877738
GSE157010_GSM4750762	0	0	0.196167	0.157348	0	0.0859813	0	0.0953388	0.0471998	0	0.0053597	0.0299332	0.0204654	0.139179	0.0346375	0.119905	0.0348424	0.0288424	0	0.00480116	0	0	0.003	0.397974	0.918909
GSE157010_GSM4750763	0.0170815	0	0.149536	0.0955887	0	0.0627983	0.0417884	0.0636823	0	0	0.0451942	0	0.0181509	0	0.185711	0.120011	0.113169	0	0.0597199	0	0.00729141	0.0202773	0.001	0.437584	0.898409
GSE157010_GSM4750764	0.0288102	0	0.258754	0.0712917	0	0.105764	0.043968	0.0199602	0	0	0.0662469	0	0	0.202632	0.0146963	0.108127	0	0.010199	0	0.0665851	0	0.0029657	0.001	0.475888	0.879383
GSE157010_GSM4750765	0.0746578	0	0.183446	0.147571	0	0.0319605	0.049706	0.05639	0.0381682	0	0.0352757	0	0.0156552	0.0525895	0.10003	0.086432	0.0433911	0.0395376	0.0274616	0	0	0.0177278	0	0.538592	0.845694
GSE157010_GSM4750766	0	0.0143193	0.0859215	0.301618	0	0	0.0933424	0.106583	0.0248658	0.00716617	0.0200635	0.00609171	0.00514813	0.045633	0.125317	0.0764058	0.0258375	0.0287678	0.0322911	0	0.000628067	0	0.004	0.378155	0.929112
GSE157010_GSM4750767	0	0	0.172271	0.128742	0	0.279306	0.00878463	0	0	0	0.0588056	0	0.0238839	0.101771	0.00609736	0.14855	0.0275701	0.0278732	0.00411775	0.012228	0	0	0.002	0.403288	0.915758
GSE157010_GSM4750768	0.00787636	0.011459	0.0296084	0.086063	0	0.0841061	0.00160927	0.00849764	0.0158199	0	0.00391806	0.0313357	0.0257655	0.163047	0.0382522	0.253389	0.0215944	0	0.185517	0	0	0.0321419	0.057	0.153961	1.02061
GSE157010_GSM4750769	0	0	0.328918	0.167589	0	0.0727052	0.0138573	0.0891657	0.0167641	0	0	0.0340958	0.0164061	0.0910013	0.0470259	0.0692296	0.00476298	0.0161776	0.0323022	0	0	0	0	0.576558	0.816302
GSE157010_GSM4750770	0.0633218	0	0.362795	0.0859629	0	0.0327468	0.0321809	0.0865158	0.0123595	0	0.037354	0	0.00110619	0.0953492	0.065105	0.0691574	0.0331575	0.0155794	0.00704362	0	0	0.000264883	0	0.645509	0.763478
GSE157010_GSM4750771	0	0.0533073	0.105422	0.35819	0	0	0.0995367	0.0695194	0.0264902	0	0	0.0387155	0.0131532	0.0284884	0.12137	0.0405554	0.0310191	0.0039139	0	0.000115577	0.0102031	0	0.012	0.275198	0.986361
GSE157010_GSM4750772	0	0.0406984	0.0995271	0.0709133	0	0.182035	0.0639602	0	0	0	0.0615548	0	0	0.174367	0.158261	0.0878629	0.0316992	0	0	0.0114111	0	0.01771	0.004	0.379013	0.927186
GSE157010_GSM4750773	0	0	0.224451	0.0538522	0	0.155365	0	0.0192199	0.0215373	0	0.0171722	0.013391	0.00255227	0.164688	0.055908	0.108125	0.0203684	0.0641629	0.0690107	0	0	0.0101959	0.001	0.493314	0.86975
GSE157010_GSM4750774	0.0590908	0	0.227722	0.0914564	0	0.132793	0	0.0562429	0	0	0	0.0940423	0.00582108	0.0451678	0.0739467	0.0841124	0.0802303	0.00195007	0.0320631	0	0.00127299	0.0140879	0	0.568816	0.825497
GSE157010_GSM4750775	0.00969238	0	0.35566	0.13706	0	0.210849	0.00233877	0	0.00828104	0	0	0	0.0243046	0.0724603	0.0218627	0.0564278	0.0509523	0	0.0501116	0	0	0	0	0.597703	0.80113
GSE157010_GSM4750776	0.139763	0	0.333785	0.0409111	0	0.0899317	0	0.0381855	0.0153925	0	0.0631519	0	0.00511084	0.0848374	0.015689	0.10235	0	0.0150914	0	0.0411458	0.00608103	0.00857377	0	0.646072	0.763003
GSE157010_GSM4750777	0	0.0241001	0.293709	0.124727	0	0.188733	0.000287525	0.0172936	0.0151618	0	0.0331962	0	0	0.11807	0.0599162	0.0677379	0.00987139	0.00127649	0	0.0319619	0	0.0139571	0	0.554157	0.831676
GSE157010_GSM4750778	0.00149092	0	0.130448	0.0984014	0	0.199422	0	0.022439	0	0	0.0330016	0.0374578	0	0.222217	0.0814031	0.160002	0.012359	0	0	0.00135754	0	0	0.01	0.290153	0.970526
GSE157010_GSM4750779	0.00459286	0.0393015	0.172684	0.126606	0	0.0978354	0	0.0612881	0.00673014	0	0	0.0535714	0	0.109401	0.0495573	0.217655	0	0.00263418	0.0558317	0	0	0.00231155	0.001	0.443673	0.895361
GSE157010_GSM4750780	0.0139359	0	0.367705	0.0896678	0	0.0101352	0.0415814	0.0333894	0.015119	0	0.0353524	0	0	0.214611	0.0746165	0.0677978	0.0119842	0	0.0241048	0	0	0	0.001	0.515506	0.861492
GSE157010_GSM4750781	0.018637	0.00590985	0.103795	0.08523	0	0.0600864	0.00511656	0.0414261	0.0145192	0	0.0169568	0.00573967	0	0.398582	0.0392321	0.138319	0.0200432	0	0.0255112	0	0	0.0208956	0.005	0.360243	0.942877
GSE157010_GSM4750782	0	0.00818599	0.087164	0.189012	0	0.11284	0.0577351	0.0259978	0.0358458	0	0.0614487	0	0.0275023	0.0217665	0.104271	0.208229	0.0257805	0	0	0.0234926	0	0.010728	0.038	0.173674	1.01602
GSE157010_GSM4750783	0.0411203	0	0.298388	0.0902181	0	0.0414654	0.0508883	0.00262743	0	0	0.0269532	0	0	0.145935	0.11904	0.067099	0.0152441	0.0280924	0.0573827	0	0	0.0155465	0	0.557964	0.829096
GSE157010_GSM4750784	0.0436395	0	0.285582	0.0851853	0	0.191135	0.0302943	0.00388051	0	0	0.0147036	0	0	0.162927	0.0329516	0.0826389	0	0.00273378	0	0.0459313	0	0.0183978	0	0.529461	0.847603
GSE157010_GSM4750785	0	0.0347672	0.0931331	0.0480449	0	0.138404	0	0	0.0346569	0	0.0495524	0	0.0058553	0.250889	0.0233483	0.101566	0.095281	0	0	0.103462	0	0.0210404	0.006	0.332754	0.947931
GSE157010_GSM4750786	0.0450032	0	0.196091	0.104263	0	0.151533	0	0.0760098	0.052324	0	0.0208547	0.0128689	0.0021759	0.0695484	0.0684472	0.130535	0.0329685	0.00616954	0.00552046	0.00762926	0	0.0180585	0.001	0.482449	0.875157
GSE157010_GSM4750787	0	0.026114	0.33229	0.0454105	0	0.0658363	0.0338466	0.0311347	0.00619274	0	0.00533422	0	0	0.193915	0.0744633	0.0863858	0.00615411	0	0	0.0881048	0	0.00481863	0.001	0.464427	0.892453
GSE157010_GSM4750788	0	0.0103286	0.191099	0.16266	0	0	0.0471466	0.0714359	0.0503353	0	0.0530797	0	0	0.209134	0.0961168	0.0799399	0.00335126	0	0.0190435	0	0	0.00632995	0.006	0.352358	0.942268
GSE157010_GSM4750789	0	0	0.240465	0.0968407	0	0.0813442	0.0280406	0.0229094	0.0245314	0	0.0255113	0	0	0.135635	0.0620326	0.137005	0.0784294	0	0.0312412	0.0162714	0	0.0197426	0	0.561149	0.832433
GSE157010_GSM4750790	0.0234654	0	0.149367	0.156668	0	0.0294098	0.0493253	0.0323453	0.0196197	0.00952378	0	0.00168219	0	0.210786	0.00486584	0.149115	0.0757042	0.0113779	0.075672	0	0	0.00107334	0.001	0.437171	0.899048
GSE157010_GSM4750791	0.0131216	0	0.216572	0.21135	0	0	0.050144	0.017891	0.0134552	0	0	0.00259691	0	0.149224	0.032783	0.144963	0.086719	0	0.0571153	0	0	0.00406502	0.001	0.470348	0.881981
GSE157010_GSM4750792	0	0	0.229668	0.217869	0	0.0347799	0.0853254	0.0259076	0.0193444	0	0.018103	0	0	0.136887	0.109067	0.0887661	0.0218717	0	0.00521766	0	0	0.00719295	0.003	0.398299	0.92086
GSE157010_GSM4750793	0.0209111	0	0.120421	0.0707203	0	0.202048	0	0	0	0	0.0495682	0	0.0240721	0.124117	0.0252134	0.15462	0.0986572	0	0.058198	0.0382816	0	0.0131725	0.007	0.308953	0.954488
GSE157010_GSM4750794	0	0	0.183274	0.0740723	0	0.282166	0	0	0	0	0.057547	0.0100672	0	0.146119	0.0363111	0.093099	0.0593048	0.00257369	0.0471526	0.00831287	0	0	0.001	0.426231	0.904111
GSE157010_GSM4750795	0.0277401	0.0528045	0.28231	0.190544	0	0.0341352	0.0958649	0.0417869	0.00299859	0	0.0223214	0	0	0.0556974	0.107002	0.0395163	0.0370804	0	0.00305671	0.00104799	0.00107448	0.00501892	0	0.602016	0.798961
GSE157010_GSM4750796	0.155425	0	0.399029	0.0628023	0	0.0402362	0.0272298	0.0253331	0.0329211	0	0	0.000826897	0	0.0946594	0.0357769	0.0447335	0	0.00346526	0	0.0685537	0	0.00900777	0	0.718869	0.694518
GSE157010_GSM4750797	0.051395	0	0.0376048	0.136301	0	0.147965	0.0326368	0.0616487	0.0532446	0	0.0202238	0	0	0.236297	0.0782375	0.116345	0.0262854	0	0	0.00115013	0	0.000665032	0.013	0.269886	0.978449
GSE157010_GSM4750798	0.0408223	0	0.277528	0.0861889	0	0.0647993	0.014387	0.035093	0.0124317	0	0.0302762	0	0.0268637	0.256933	0.0295334	0.0785622	0	0.00248357	0	0.0266246	0	0.0174733	0.001	0.446563	0.898709
GSE157010_GSM4750799	0.132286	0	0.287261	0.173074	0	0.038269	0.0208327	0.0634809	0.0158545	0	0.0277539	0	0.0285925	0.0484738	0.0388624	0.0548862	0.00188097	0.0202924	0.0257392	0.0207867	0	0.00167375	0.001	0.513528	0.859471
GSE157010_GSM4750800	0	0.0544134	0.340969	0.214166	0	0	0.0781087	0.0493606	0.00283397	0	0.0107131	0	0	0.047279	0.0793625	0.0986202	0.0121059	0.000403661	0.000374582	0	0.00389806	0.00739149	0	0.536567	0.845384
GSE157010_GSM4750801	0.00426731	0	0.427064	0.085859	0	0.00152412	0.0330806	0.0103804	0.0212845	0	0.036437	0	0	0.0930615	0.0437248	0.15549	0.00860474	0.0485974	0	0	0	0.0306247	0	0.694709	0.719267
GSE157010_GSM4750802	0	0	0.203388	0.210227	0	0.219967	0.00552307	0.0633296	0	0	0	0	0.0182187	0.0172822	0.066247	0.102682	0.0224003	0.0156619	0.0212447	0.0106154	0	0.0232135	0.001	0.440075	0.898444
GSE157010_GSM4750803	0	0.0114139	0.148601	0.266821	0	0.0490401	0.0663244	0.0373725	0.0180208	0	0.0835419	0	0	0.100162	0.145272	0.0415409	0.0165958	0.00595902	0.00933463	0	0	0	0.005	0.366093	0.938508
GSE157010_GSM4750804	0.159924	0	0.36559	0.063069	0	0.0573838	0.0118955	0.0263996	0.011522	0	0.0276121	0.0114383	0	0.0319623	0.013339	0.100108	0.056884	0.0120127	0.0400092	0	0	0.0108512	0	0.604346	0.798042
GSE157010_GSM4750805	0	0.00124967	0.0578658	0.110328	0	0.102797	0.0122605	0.0153748	0	0	0.0675048	0	0	0.268849	0.151298	0.131433	0.0206902	0.0124385	0	0.0384616	0	0.00945038	0	0.554907	0.834345
GSE157010_GSM4750806	0.0203162	0.00169213	0.166987	0.0471315	0	0.110716	0	0.0675343	0.0206452	0	0.00241178	0.0109154	0.0187235	0.225864	0.0538971	0.116374	0.00541305	0.0427177	0	0.0542374	0	0.0344239	0.003	0.397624	0.918286
GSE157010_GSM4750807	0	0.0273397	0.287586	0.17018	0	0.114318	0	0.0575554	0.00478459	0	0	0.0766725	0.0437162	0.0943609	0	0.021186	0	0.0534195	0	0.03842	0	0.0104614	0.001	0.504865	0.863413
GSE157010_GSM4750808	0.035394	0	0.161624	0.229128	0	0.0673074	0.0201401	0.0368242	0.043828	0	0.00816817	0	0.0145506	0.0809405	0.0430607	0.149433	0.034414	0.00122443	0.0560088	0	0	0.0179539	0.001	0.415363	0.908982
GSE157010_GSM4750809	0.0117631	0.0103909	0.192765	0.135348	0	0.0807794	0.0282064	0.0574361	0.0362446	0	0.0665383	0	0	0.19397	0.0934998	0.0751007	0	0.00904714	0	0.0089106	0	0	0.001	0.46453	0.884768
GSE157010_GSM4750810	0.107863	0	0.231495	0.0794418	0	0.144265	0.0276337	0	0.0827192	0	0.0275615	0	0	0.0279146	0	0.0944667	0.0562455	0.0926208	0.0176722	0.000885304	0.00884413	0.00037089	0.001	0.462878	0.886416
GSE157010_GSM4750811	0.0145585	0	0.0889734	0.0444807	0	0	0.0174727	0.0511885	0.0515535	0	0.0168723	0	0	0.545113	0.0267753	0.0911751	0.0112241	0	0	0.0216766	0.00807558	0.0108607	0.006	0.34663	0.966805
GSE157010_GSM4750812	0.0219459	0	0.154184	0.246845	0	0	0.131425	0.0486137	0.0249066	0	0.0677898	0	0	0.0115207	0.107038	0.0929664	0.0417416	0.00532625	0.0456968	0	0	0	0.006	0.333534	0.949586
GSE157010_GSM4750813	0	0.0152937	0.0648296	0.196575	0	0.117535	0.0273362	0.108362	0.00834047	0	0	0	0.000262081	0.249015	0.015028	0.121672	0.00704094	0.0471843	0.0202952	0	0	0.00123076	0.014	0.250633	0.988381
GSE157010_GSM4750814	0.0295498	0	0.366381	0.138449	0	0	0.0520196	0.0662682	0.0366486	0.00563382	0	0	0	0.0677934	0.0834433	0.0552129	0.0581214	0	0.0404787	0	0	0	0	0.558975	0.829739
GSE157010_GSM4750815	0.0296782	0	0.185492	0.149325	0	0.154869	0.0627835	0	0.00348007	0	0.0409169	0	0.00610968	0.149388	0.101262	0.0613097	0.0221155	0	0.0294993	0	0	0.00376942	0.001	0.423293	0.905836
GSE157010_GSM4750816	0	0.0832021	0.31388	0.170006	0	0.0511266	0.028603	0.0495552	0.0613236	0	0.0456255	0	0.00989322	0.039172	0.0356457	0.0345152	0.0165995	0.0215088	0	0.0327372	0.00396125	0.00264474	0.003	0.384965	0.944081
GSE157010_GSM4750817	0.00599765	0.094897	0.0915287	0.149324	0	0.216618	0	0.0485503	0.0255652	0	0.050311	0	0.00933151	0.0824744	0.126524	0.0598121	0.0248001	0.00986657	0.00439916	0	0	0	0.006	0.350495	0.943428
GSE157010_GSM4750818	0.0389257	0	0.0727491	0.222292	0	0.117426	0.0162177	0.0426528	0.0329141	0	0.0397845	0	0.00503969	0.0311323	0.206741	0.094367	0	0.0569436	0.00657236	0	0	0.0162426	0.069	0.138459	1.06071
GSE157010_GSM4750819	0.0347697	0	0.572245	0.0601017	0	0	0.00764123	0.0278353	0.0232735	0	0.0301122	0.0196646	0.00420542	0.0724994	0.0498314	0.0557685	0	0.0214942	0.0205579	0	0	0	0	0.727374	0.698934
GSE157010_GSM4750820	0	0	0.189433	0.143301	0	0.100526	0.0351954	0.0335129	0	0	0.00341269	0	0	0.234988	0.113493	0.0800524	0	0.0323063	0.025963	0	0	0.00781606	0.001	0.4174	0.90986
GSE157010_GSM4750821	0	0.036281	0.14799	0.112082	0	0.209098	0	0.0507689	0.0459141	0	0.0380885	0.00540736	0.0140968	0.0627568	0.047351	0.041745	0.030761	0.0616399	0	0.0750071	0	0.0210127	0.025	0.19545	1.01108
GSE157010_GSM4750822	0.0223071	0	0.225899	0.109715	0	0.1609	0.0601542	0	0.019605	0	0.080241	0	0.0173517	0.000901493	0.0860533	0.107719	0.0258597	0.0254077	0.0447195	0	0	0.0131658	0.001	0.408995	0.913915
GSE157010_GSM4750823	0.0731396	0	0.4613	0.0354888	0.0669279	0.0561855	0.036666	0	0.0170566	0	0.0282584	0	0.00555165	0.0374594	0.0319035	0.0561427	0.0217722	0.0341346	0	0.0263526	0	0.0116603	0	0.616917	0.794946
GSE157010_GSM4750824	0	0.0265383	0.0521649	0.03755	0	0.214672	0	0.016387	0	0	0.0645529	0	0	0.224419	0.00763131	0.0674902	0	0.0432108	0	0.229847	0	0.0155363	0.014	0.248773	0.993875
GSE157010_GSM4750825	0.00497498	0.00150429	0.302605	0.0405631	0	0.133523	0	0.117737	0.0201808	0	0.00290384	0.00413771	0	0.151351	0.0967142	0.0738755	0.0176902	0.00784597	0.01688	0	0.00751315	0	0	0.59399	0.805005
GSE157010_GSM4750826	0	0.0104515	0.223621	0.0637879	0	0.0811012	0	0.024664	0.0266267	0	0.038109	0	0	0.273776	0.0476216	0.173093	0.0215851	0	0	0.011287	0	0.00427684	0.007	0.315046	0.967124
GSE157010_GSM4750827	0	0	0.257169	0.0621354	0	0.211795	0	0.035887	0	0	0	0.0323534	0.00626948	0.170332	0.0791188	0.0178949	0.0487191	0.0466344	0.00672962	0	0	0.0249611	0	0.53786	0.842873
GSE157010_GSM4750828	0	0.100295	0.243061	0.0338834	0	0.207563	0.0250209	0.0693973	0.023046	0	0.0128268	0	0.0293255	0.0475867	0.0518947	0.0302742	0.0333531	0.0473926	0.00779004	0.00855458	0.00063464	0.0281002	0.001	0.465238	0.885541
GSE157010_GSM4750829	0	0	0.159948	0.247269	0	0	0.2126	0.0301264	0	0	0.0240386	0	0	0.0742239	0.091837	0.104472	0.00980483	0.00660132	0.0310214	0	0	0.00805734	0.001	0.435964	0.899156
GSE157010_GSM4750830	0.00952804	0	0.0697838	0.106135	0	0.125022	0.0227432	0	0.0335657	0	0.0673927	0	0	0.316794	0.0283399	0.0720306	0.0567974	0.0513131	0	0.0350772	0	0.00547816	0.018	0.231598	0.997037
GSE157010_GSM4750831	0	0	0.181166	0.157969	0	0.1334	0.0808256	0.0572746	0.0049601	0	0.0445241	0	0.00182164	0.0652101	0.136222	0.102145	0.00804796	1.53638e-05	0.0224276	0	0	0.00399088	0.001	0.483506	0.874545
GSE157010_GSM4750832	0	0	0.0312094	0.0900606	0	0.179928	0.0309197	0.0210778	0	0	0	0.0339171	0.0134087	0.0682741	0.0865706	0.301387	0.0556926	0	0.0613649	0	0	0.02619	0.058	0.152554	1.0202
GSE157010_GSM4750833	0	0	0.274044	0.0886141	0.0173714	0.0445511	0	0	0.0111271	0	0	0.014574	0.00140648	0.218296	0.0262647	0.118342	0.0941582	0.0226633	0	0.0570226	0.0115656	0	0.001	0.511954	0.858434
GSE157010_GSM4750834	0	0	0.350223	0.0774193	0	0.061992	0.0211003	0.0276399	0.0446317	0	0.0138402	0	0	0.160631	0.12129	0.0933964	0.0169737	0	0	0.00710195	0	0.00375999	0	0.646676	0.763662
GSE157010_GSM4750835	0.00914577	0	0.156261	0.0694921	0	0.241515	0	0	0	0	0.0634365	0	0	0.213391	0.016799	0.0571321	0.00582887	0.00226627	0	0.114504	0.0268356	0.0233932	0.004	0.372345	0.93081
GSE157010_GSM4750836	0	0	0.283485	0.056656	0	0.104973	0.0341945	0.0205714	0.0188876	0	0.0264375	0	0	0.0768153	0.0864205	0.156309	0.0800019	0	0.0245072	0	0	0.0307417	0.001	0.451668	0.892694
GSE157010_GSM4750837	0.00786657	0.00126374	0.0752607	0.148469	0	0.043345	0.00334717	0.0588431	0.0415009	0	0.0271598	0	0	0.312938	0.0857997	0.174332	0.00939713	0	0.00533138	0	0	0.00514595	0.01	0.291634	0.973102
GSE157010_GSM4750838	0.0479444	0	0.305135	0.118089	0	0.0493354	0.0543476	0.0357172	0.0253348	0	0.0100094	0	0	0.144894	0.0749269	0.0868941	0.0211822	0	0.0188864	0	0	0.00730454	0	0.628395	0.781029
GSE157010_GSM4750839	0.135079	0	0.423522	0.076308	0	0.0251682	0.0300373	0.052217	0.00110567	0	0	0.0139965	0	0.0682649	0.0535671	0.0576786	0	0.00750647	0.0446065	0	0	0.0109428	0	0.73407	0.678457
GSE157010_GSM4750840	0	0	0.343901	0.069882	0	0.137312	0.062354	0	0.00489295	0	0.0404163	0	0	0.0708274	0.0892195	0.0602908	0	0.0538481	0	0.0534916	0	0.0135647	0	0.554796	0.8314
GSE157010_GSM4750841	0.0979819	0.0201277	0.273389	0.117058	0	0.070789	0.0842354	0.0131687	0	0	0.0736105	0	0.0294372	0.0721389	0.0663744	0.0399104	0.0246698	0.0043795	0	0.00864863	0	0.00408125	0	0.614068	0.791228
GSE157010_GSM4750842	0.00649025	0.00146412	0.0724487	0.0922494	0	0.110771	0	0.066254	0.0239202	0	0.0125464	0.00464543	0	0.25589	0.129352	0.160029	0.0268963	0	0.0197739	0	0.00343184	0.0138374	0.025	0.195122	1.01504
GSE157010_GSM4750843	0	0.0438118	0.155301	0.106956	0	0.148588	0.02769	0.0262608	0.000807626	0	0.0211152	0.0149112	0	0.0262273	0.0875918	0.163288	0.034919	0.0218965	0.0617647	0	0.0227797	0.036092	0.001	0.433704	0.900344
GSE157010_GSM4750844	0	0	0.261592	0.0546553	0	0.178436	0	0	0.00327315	0	0.027044	0	0	0.179042	0.0155322	0.0456874	0	0.0440294	0	0.144239	0	0.046469	0.001	0.441886	0.898736
GSE157010_GSM4750845	0.0587644	0	0.131602	0.234246	0	0.0140855	0.0969345	0.0175993	0.0326409	0	0.0721797	0	0.0120111	0.0640849	0.109783	0.10376	0	0	0.0450607	0	0	0.00724924	0.002	0.40865	0.912534
GSE157010_GSM4750846	0.066668	0	0.324754	0.070227	0	0.0588904	0.0145825	0.072656	0.0291992	0	0	0	0	0.12194	0.0742038	0.112583	0.0087478	0	0.0281497	0	0	0.0173976	0	0.642511	0.768171
GSE157010_GSM4750847	0.0130361	0	0.0492075	0.21004	0	0.109102	0.045324	0.075002	0.0447428	0	0.0837809	0	0.0109484	0	0.0895505	0.207214	0.0203007	0.0298373	0	0.00311435	0	0.00879906	0.203	0.0517386	1.07537
GSE157010_GSM4750848	0.000412237	0.0069074	0.191986	0.0992278	0	0.0521638	0.0267777	0.0324302	0.0223407	0	0.0206307	0	0	0.338173	0.0549212	0.0649116	0	0.0126621	0	0.0595536	0	0.0169018	0.015	0.240735	1.00329
GSE157010_GSM4750849	0.000229406	0.00639437	0.092229	0.100413	0	0.158411	0.0507528	0.00680585	0.0023729	0	0.0380435	0	0.00511335	0.0959719	0.175512	0.185481	0.0155866	0	0.0590091	0	0	0.00767417	0.011	0.281738	0.97195
GSE157010_GSM4750850	0.0375992	0	0.119993	0.158134	0	0.0773552	0.103133	0.0437076	0	0	0.0663282	0	0.0151027	0.0588138	0.0617409	0.134144	0.0711779	0	0.00957199	0.0085404	0.0229688	0.011689	0.004	0.380462	0.924188
GSE157010_GSM4750851	0.0066119	0	0.34918	0.140786	0	0.043543	0.0274266	0.0290414	0.03562	0	0.0372873	0	0.00314477	0.0263146	0.0956846	0.101482	0.0663007	0	0.0170343	0	0	0.0205425	0.001	0.488789	0.876341
GSE157010_GSM4750852	0	0.00569271	0.121686	0.1169	0	0.152008	0.0180616	0.0198501	0.0203201	0	0.0545341	0	0	0.361114	0.0176424	0.0975797	0	0.0121944	0	0.00241779	0	0	0.001	0.509078	0.860527
GSE157010_GSM4750853	0.0333259	0.000994597	0.134366	0.0737609	0	0.179003	0	0.0492419	0.0227042	0	0.0335275	0.00614468	0.037257	0.142281	0.0753523	0.135446	0.0325537	0	0.0229809	0.00530038	0	0.0157592	0.001	0.421038	0.90619
GSE157010_GSM4750854	0.0421562	0	0.240384	0.1476	0	0.0968285	0.109092	0.000750512	0.0106416	0	0.0389233	0	0	0.0371919	0.0626892	0.119455	0.00627618	0.0571469	0.0267663	0	0	0.00409872	0	0.560644	0.830663
GSE157010_GSM4750855	0.00854585	0	0.183707	0.0662778	0	0.139749	0.0156503	0	0.0104881	0	0.0337227	0	0	0.226487	0.0699583	0.166559	0.0341949	0	0.0218161	0	0	0.0228447	0.001	0.417531	0.908883
